# Supplementary material for: Within-host viral dynamics of dengue serotype 1 infection
Source: J R Soc Interface. 2014 Jul 6;11(96):20140094. doi: 10.1098/rsif.2014.0094 (PMC4032531; doi:10.1098/rsif.2014.0094)
Supplement: Data Supplement [file rsif20140094supp2.xlsx]

## Sheet: NS1&ViralLoadDataSampleBySample
pt_no	serotype	genotype1_gp	serology	primary_vs_secondary	diagnosis_who	sample_no	date_time	illness_time_at_admission_days	illness_time_at_adm_hrs	time_since_first_sample	time_next_sample	time_since_illness_onset	ns1_interpret	vl_ml_plasma	ld_code	ld_vl_ml_plasma	qpcr_interpret	remark_qpcr_interpret
1	neg		neg	neg	neg	1	2007-05-11 14:30:00	3	72	0:00:00	18:30:00	3 days, 0:00:00	neg	N/A	N/A	N/A	neg
1	neg		neg	neg	neg	2	2007-05-12 09:00:00	3	72	18:30:00	10:00:00	3 days, 18:30:00	N/A	N/A	N/A	N/A	N/A
1	neg		neg	neg	neg	3	2007-05-12 19:00:00	3	72	1 day, 4:30:00	14:00:00	4 days, 4:30:00	N/A	N/A	N/A	N/A	N/A
1	neg		neg	neg	neg	4	2007-05-13 09:00:00	3	72	1 day, 18:30:00	6:00:00	4 days, 18:30:00	N/A	N/A	N/A	N/A	N/A
1	neg		neg	neg	neg	5	2007-05-13 15:00:00	3	72	2 days, 0:30:00	18:00:00	5 days, 0:30:00	N/A	N/A	N/A	N/A	N/A
1	neg		neg	neg	neg	6	2007-05-14 09:00:00	3	72	2 days, 18:30:00	6:00:00	5 days, 18:30:00	N/A	N/A	N/A	N/A	N/A
1	neg		neg	neg	neg	7	2007-05-14 15:00:00	3	72	3 days, 0:30:00	17:00:00	6 days, 0:30:00	N/A	N/A	N/A	N/A	N/A
1	neg		neg	neg	neg	8	2007-05-15 08:00:00	3	72	3 days, 17:30:00	0:00:00	6 days, 17:30:00	N/A	N/A	N/A	N/A	N/A
2	neg		neg	neg	neg	1	2007-05-16 11:00:00	3	72	0:00:00	5:00:00	3 days, 0:00:00	neg	N/A	N/A	N/A	neg
2	neg		neg	neg	neg	2	2007-05-16 16:00:00	3	72	5:00:00	16:00:00	3 days, 5:00:00	N/A	N/A	N/A	N/A	N/A
2	neg		neg	neg	neg	3	2007-05-17 08:00:00	3	72	21:00:00	7:00:00	3 days, 21:00:00	N/A	N/A	N/A	N/A	N/A
2	neg		neg	neg	neg	4	2007-05-17 15:00:00	3	72	1 day, 4:00:00	17:30:00	4 days, 4:00:00	N/A	N/A	N/A	N/A	N/A
2	neg		neg	neg	neg	5	2007-05-18 08:30:00	3	72	1 day, 21:30:00	6:30:00	4 days, 21:30:00	N/A	N/A	N/A	N/A	N/A
2	neg		neg	neg	neg	6	2007-05-18 15:00:00	3	72	2 days, 4:00:00	17:30:00	5 days, 4:00:00	N/A	N/A	N/A	N/A	N/A
2	neg		neg	neg	neg	7	2007-05-19 08:30:00	3	72	2 days, 21:30:00	1 day, 8:00:00	5 days, 21:30:00	N/A	N/A	N/A	N/A	N/A
2	neg		neg	neg	neg	8	2007-05-20 16:30:00	3	72	4 days, 5:30:00	16:30:00	7 days, 5:30:00	N/A	N/A	N/A	N/A	N/A
2	neg		neg	neg	neg	9	2007-05-21 09:00:00	3	72	4 days, 22:00:00	6:00:00	7 days, 22:00:00	N/A	N/A	N/A	N/A	N/A
2	neg		neg	neg	neg	10	2007-05-21 15:00:00	3	72	5 days, 4:00:00	18:00:00	8 days, 4:00:00	N/A	N/A	N/A	N/A	N/A
2	neg		neg	neg	neg	11	2007-05-22 09:00:00	3	72	5 days, 22:00:00	7 days, 0:00:00	8 days, 22:00:00	N/A	N/A	N/A	N/A	N/A
2	neg		neg	neg	neg	12	2007-05-29 09:00:00	3	72	12 days, 22:00:00	0:00:00	15 days, 22:00:00	N/A	N/A	N/A	N/A	N/A
3	neg		neg	neg	neg	1	2007-05-18 11:30:00	3	72	0:00:00	3:30:00	3 days, 0:00:00	neg	N/A	N/A	N/A	neg
3	neg		neg	neg	neg	2	2007-05-18 15:00:00	3	72	3:30:00	17:30:00	3 days, 3:30:00	N/A	N/A	N/A	N/A	N/A
3	neg		neg	neg	neg	3	2007-05-19 08:30:00	3	72	21:00:00	6:30:00	3 days, 21:00:00	N/A	N/A	N/A	N/A	N/A
3	neg		neg	neg	neg	4	2007-05-19 15:00:00	3	72	1 day, 3:30:00	18:00:00	4 days, 3:30:00	N/A	N/A	N/A	N/A	N/A
3	neg		neg	neg	neg	5	2007-05-20 09:00:00	3	72	1 day, 21:30:00	6:00:00	4 days, 21:30:00	N/A	N/A	N/A	N/A	N/A
3	neg		neg	neg	neg	6	2007-05-20 15:00:00	3	72	2 days, 3:30:00	18:00:00	5 days, 3:30:00	N/A	N/A	N/A	N/A	N/A
3	neg		neg	neg	neg	7	2007-05-21 09:00:00	3	72	2 days, 21:30:00	6:00:00	5 days, 21:30:00	N/A	N/A	N/A	N/A	N/A
3	neg		neg	neg	neg	8	2007-05-21 15:00:00	3	72	3 days, 3:30:00	18:00:00	6 days, 3:30:00	N/A	N/A	N/A	N/A	N/A
3	neg		neg	neg	neg	9	2007-05-22 09:00:00	3	72	3 days, 21:30:00	6:00:00	6 days, 21:30:00	N/A	N/A	N/A	N/A	N/A
3	neg		neg	neg	neg	10	2007-05-22 15:00:00	3	72	4 days, 3:30:00	18:00:00	7 days, 3:30:00	N/A	N/A	N/A	N/A	N/A
3	neg		neg	neg	neg	11	2007-05-23 09:00:00	3	72	4 days, 21:30:00	7 days, 0:00:00	7 days, 21:30:00	N/A	N/A	N/A	N/A	N/A
3	neg		neg	neg	neg	12	2007-05-30 09:00:00	3	72	11 days, 21:30:00	0:00:00	14 days, 21:30:00	N/A	N/A	N/A	N/A	N/A
4	neg		neg	neg	neg	1	2007-05-16 11:00:00	3	72	0:00:00	5:00:00	3 days, 0:00:00	neg	N/A	N/A	N/A	neg
4	neg		neg	neg	neg	2	2007-05-16 16:00:00	3	72	5:00:00	16:00:00	3 days, 5:00:00	N/A	N/A	N/A	N/A	N/A
4	neg		neg	neg	neg	3	2007-05-17 08:00:00	3	72	21:00:00	7:00:00	3 days, 21:00:00	N/A	N/A	N/A	N/A	N/A
4	neg		neg	neg	neg	4	2007-05-17 15:00:00	3	72	1 day, 4:00:00	17:30:00	4 days, 4:00:00	N/A	N/A	N/A	N/A	N/A
4	neg		neg	neg	neg	5	2007-05-18 08:30:00	3	72	1 day, 21:30:00	6:30:00	4 days, 21:30:00	N/A	N/A	N/A	N/A	N/A
4	neg		neg	neg	neg	6	2007-05-18 15:00:00	3	72	2 days, 4:00:00	17:30:00	5 days, 4:00:00	N/A	N/A	N/A	N/A	N/A
4	neg		neg	neg	neg	7	2007-05-19 08:30:00	3	72	2 days, 21:30:00	6:30:00	5 days, 21:30:00	N/A	N/A	N/A	N/A	N/A
4	neg		neg	neg	neg	8	2007-05-19 15:00:00	3	72	3 days, 4:00:00	0:00:00	6 days, 4:00:00	N/A	N/A	N/A	N/A	N/A
5	neg		neg	neg	neg	1	2007-05-23 13:00:00	2	48	0:00:00	20:00:00	2 days, 0:00:00	neg	N/A	N/A	N/A	neg
5	neg		neg	neg	neg	2	2007-05-24 09:00:00	2	48	20:00:00	6:00:00	2 days, 20:00:00	N/A	N/A	N/A	N/A	N/A
5	neg		neg	neg	neg	3	2007-05-24 15:00:00	2	48	1 day, 2:00:00	18:00:00	3 days, 2:00:00	N/A	N/A	N/A	N/A	N/A
5	neg		neg	neg	neg	4	2007-05-25 09:00:00	2	48	1 day, 20:00:00	6:00:00	3 days, 20:00:00	N/A	N/A	N/A	N/A	N/A
5	neg		neg	neg	neg	5	2007-05-25 15:00:00	2	48	2 days, 2:00:00	18:00:00	4 days, 2:00:00	N/A	N/A	N/A	N/A	N/A
5	neg		neg	neg	neg	6	2007-05-26 09:00:00	2	48	2 days, 20:00:00	6:00:00	4 days, 20:00:00	N/A	N/A	N/A	N/A	N/A
5	neg		neg	neg	neg	7	2007-05-26 15:00:00	2	48	3 days, 2:00:00	18:00:00	5 days, 2:00:00	N/A	N/A	N/A	N/A	N/A
5	neg		neg	neg	neg	8	2007-05-27 09:00:00	2	48	3 days, 20:00:00	6:00:00	5 days, 20:00:00	N/A	N/A	N/A	N/A	N/A
5	neg		neg	neg	neg	9	2007-05-27 15:00:00	2	48	4 days, 2:00:00	18:00:00	6 days, 2:00:00	N/A	N/A	N/A	N/A	N/A
5	neg		neg	neg	neg	10	2007-05-28 09:00:00	2	48	4 days, 20:00:00	6:00:00	6 days, 20:00:00	N/A	N/A	N/A	N/A	N/A
5	neg		neg	neg	neg	11	2007-05-28 15:00:00	2	48	5 days, 2:00:00	18:00:00	7 days, 2:00:00	N/A	N/A	N/A	N/A	N/A
5	neg		neg	neg	neg	12	2007-05-29 09:00:00	2	48	5 days, 20:00:00	0:00:00	7 days, 20:00:00	N/A	N/A	N/A	N/A	N/A
6	neg		acute dengue infection	primary	DF	1	2007-05-23 13:00:00	3	72	0:00:00	20:00:00	3 days, 0:00:00	neg	N/A	N/A	N/A	neg
6	neg		acute dengue infection	primary	DF	2	2007-05-24 09:00:00	3	72	20:00:00	6:00:00	3 days, 20:00:00	neg	N/A	N/A	N/A	N/A
6	neg		acute dengue infection	primary	DF	3	2007-05-24 15:00:00	3	72	1 day, 2:00:00	18:00:00	4 days, 2:00:00	neg	N/A	N/A	N/A	N/A
6	neg		acute dengue infection	primary	DF	4	2007-05-25 09:00:00	3	72	1 day, 20:00:00	6:00:00	4 days, 20:00:00	neg	N/A	N/A	N/A	N/A
6	neg		acute dengue infection	primary	DF	5	2007-05-25 15:00:00	3	72	2 days, 2:00:00	18:00:00	5 days, 2:00:00	neg	N/A	N/A	N/A	N/A
6	neg		acute dengue infection	primary	DF	6	2007-05-26 09:00:00	3	72	2 days, 20:00:00	6:00:00	5 days, 20:00:00	neg	N/A	N/A	N/A	N/A
6	neg		acute dengue infection	primary	DF	7	2007-05-26 15:00:00	3	72	3 days, 2:00:00	18:00:00	6 days, 2:00:00	neg	N/A	N/A	N/A	N/A
6	neg		acute dengue infection	primary	DF	8	2007-05-27 09:00:00	3	72	3 days, 20:00:00	6:00:00	6 days, 20:00:00	neg	N/A	N/A	N/A	N/A
6	neg		acute dengue infection	primary	DF	9	2007-05-27 15:00:00	3	72	4 days, 2:00:00	18:00:00	7 days, 2:00:00	neg	N/A	N/A	N/A	N/A
6	neg		acute dengue infection	primary	DF	10	2007-05-28 09:00:00	3	72	4 days, 20:00:00	6:00:00	7 days, 20:00:00	neg	N/A	N/A	N/A	N/A
6	neg		acute dengue infection	primary	DF	11	2007-05-28 15:00:00	3	72	5 days, 2:00:00	18:00:00	8 days, 2:00:00	neg	N/A	N/A	N/A	N/A
6	neg		acute dengue infection	primary	DF	12	2007-05-29 09:00:00	3	72	5 days, 20:00:00	6:00:00	8 days, 20:00:00	neg	N/A	N/A	N/A	N/A
6	neg		acute dengue infection	primary	DF	13	2007-05-29 15:00:00	3	72	6 days, 2:00:00	18:00:00	9 days, 2:00:00	neg	N/A	N/A	N/A	N/A
6	neg		acute dengue infection	primary	DF	14	2007-05-30 09:00:00	3	72	6 days, 20:00:00	9 days, 0:00:00	9 days, 20:00:00	neg	N/A	N/A	N/A	N/A
6	neg		acute dengue infection	primary	DF	15	2007-06-08 09:00:00	3	72	15 days, 20:00:00	0:00:00	18 days, 20:00:00	neg	N/A	N/A	N/A	N/A
7	neg		neg	neg	neg	1	2007-05-24 10:00:00	3	72	0:00:00	5:00:00	3 days, 0:00:00	neg	N/A	N/A	N/A	neg
7	neg		neg	neg	neg	2	2007-05-24 15:00:00	3	72	5:00:00	18:00:00	3 days, 5:00:00	N/A	N/A	N/A	N/A	N/A
7	neg		neg	neg	neg	3	2007-05-25 09:00:00	3	72	23:00:00	6:00:00	3 days, 23:00:00	N/A	N/A	N/A	N/A	N/A
7	neg		neg	neg	neg	4	2007-05-25 15:00:00	3	72	1 day, 5:00:00	18:00:00	4 days, 5:00:00	N/A	N/A	N/A	N/A	N/A
7	neg		neg	neg	neg	5	2007-05-26 09:00:00	3	72	1 day, 23:00:00	6:00:00	4 days, 23:00:00	N/A	N/A	N/A	N/A	N/A
7	neg		neg	neg	neg	6	2007-05-26 15:00:00	3	72	2 days, 5:00:00	18:00:00	5 days, 5:00:00	N/A	N/A	N/A	N/A	N/A
7	neg		neg	neg	neg	7	2007-05-27 09:00:00	3	72	2 days, 23:00:00	6:00:00	5 days, 23:00:00	N/A	N/A	N/A	N/A	N/A
7	neg		neg	neg	neg	8	2007-05-27 15:00:00	3	72	3 days, 5:00:00	18:00:00	6 days, 5:00:00	N/A	N/A	N/A	N/A	N/A
7	neg		neg	neg	neg	9	2007-05-28 09:00:00	3	72	3 days, 23:00:00	6:00:00	6 days, 23:00:00	N/A	N/A	N/A	N/A	N/A
7	neg		neg	neg	neg	10	2007-05-28 15:00:00	3	72	4 days, 5:00:00	18:00:00	7 days, 5:00:00	N/A	N/A	N/A	N/A	N/A
7	neg		neg	neg	neg	11	2007-05-29 09:00:00	3	72	4 days, 23:00:00	12 days, 0:00:00	7 days, 23:00:00	N/A	N/A	N/A	N/A	N/A
7	neg		neg	neg	neg	12	2007-06-10 09:00:00	3	72	16 days, 23:00:00	0:00:00	19 days, 23:00:00	N/A	N/A	N/A	N/A	N/A
8	DENV3		acute dengue infection	primary	DF	1	2007-05-24 11:00:00	3	72	0:00:00	4:00:00	3 days, 0:00:00	neg	791850	1	1500	pos
8	DENV3		acute dengue infection	primary	DF	2	2007-05-24 15:00:00	3	72	4:00:00	18:00:00	3 days, 4:00:00	neg	472350	1	1500	pos
8	DENV3		acute dengue infection	primary	DF	3	2007-05-25 09:00:00	3	72	22:00:00	6:00:00	3 days, 22:00:00	neg	BALD	1	1500	neg
8	DENV3		acute dengue infection	primary	DF	4	2007-05-25 15:00:00	3	72	1 day, 4:00:00	18:00:00	4 days, 4:00:00	neg	BALD	1	1500	neg
8	DENV3		acute dengue infection	primary	DF	5	2007-05-26 09:00:00	3	72	1 day, 22:00:00	6:00:00	4 days, 22:00:00	neg	BALD	1	1500	neg
8	DENV3		acute dengue infection	primary	DF	6	2007-05-26 15:00:00	3	72	2 days, 4:00:00	18:00:00	5 days, 4:00:00	neg	BALD	1	1500	neg
8	DENV3		acute dengue infection	primary	DF	7	2007-05-27 09:00:00	3	72	2 days, 22:00:00	6:00:00	5 days, 22:00:00	neg	BALD	1	1500	neg
8	DENV3		acute dengue infection	primary	DF	8	2007-05-27 15:00:00	3	72	3 days, 4:00:00	18:00:00	6 days, 4:00:00	neg	BALD	1	1500	neg
8	DENV3		acute dengue infection	primary	DF	9	2007-05-28 09:00:00	3	72	3 days, 22:00:00	8:00:00	6 days, 22:00:00	neg	BALD	1	1500	neg
8	DENV3		acute dengue infection	primary	DF	10	2007-05-28 17:00:00	3	72	4 days, 6:00:00	22:00:00	7 days, 6:00:00	neg	BALD	1	1500	neg
8	DENV3		acute dengue infection	primary	DF	11	2007-05-29 15:00:00	3	72	5 days, 4:00:00	8 days, 0:00:00	8 days, 4:00:00	neg	BALD	1	1500	neg
8	DENV3		acute dengue infection	primary	DF	12	2007-06-06 15:00:00	3	72	13 days, 4:00:00	0:00:00	16 days, 4:00:00	neg	FUS	FUS	FUS	FUS
9	neg		neg	neg	neg	1	2007-06-04 10:00:00	2	48	0:00:00	5:00:00	2 days, 0:00:00	neg	N/A	N/A	N/A	neg
9	neg		neg	neg	neg	2	2007-06-04 15:00:00	2	48	5:00:00	18:00:00	2 days, 5:00:00	N/A	N/A	N/A	N/A	N/A
9	neg		neg	neg	neg	3	2007-06-05 09:00:00	2	48	23:00:00	6:00:00	2 days, 23:00:00	N/A	N/A	N/A	N/A	N/A
9	neg		neg	neg	neg	4	2007-06-05 15:00:00	2	48	1 day, 5:00:00	18:00:00	3 days, 5:00:00	N/A	N/A	N/A	N/A	N/A
9	neg		neg	neg	neg	5	2007-06-06 09:00:00	2	48	1 day, 23:00:00	6:00:00	3 days, 23:00:00	N/A	N/A	N/A	N/A	N/A
9	neg		neg	neg	neg	6	2007-06-06 15:00:00	2	48	2 days, 5:00:00	18:00:00	4 days, 5:00:00	N/A	N/A	N/A	N/A	N/A
9	neg		neg	neg	neg	7	2007-06-07 09:00:00	2	48	2 days, 23:00:00	6:00:00	4 days, 23:00:00	N/A	N/A	N/A	N/A	N/A
9	neg		neg	neg	neg	8	2007-06-07 15:00:00	2	48	3 days, 5:00:00	18:00:00	5 days, 5:00:00	N/A	N/A	N/A	N/A	N/A
9	neg		neg	neg	neg	9	2007-06-08 09:00:00	2	48	3 days, 23:00:00	6:00:00	5 days, 23:00:00	N/A	N/A	N/A	N/A	N/A
9	neg		neg	neg	neg	10	2007-06-08 15:00:00	2	48	4 days, 5:00:00	18:00:00	6 days, 5:00:00	N/A	N/A	N/A	N/A	N/A
9	neg		neg	neg	neg	11	2007-06-09 09:00:00	2	48	4 days, 23:00:00	6:00:00	6 days, 23:00:00	N/A	N/A	N/A	N/A	N/A
9	neg		neg	neg	neg	12	2007-06-09 15:00:00	2	48	5 days, 5:00:00	8 days, 23:30:00	7 days, 5:00:00	N/A	N/A	N/A	N/A	N/A
9	neg		neg	neg	neg	13	2007-06-18 14:30:00	2	48	14 days, 4:30:00	0:00:00	16 days, 4:30:00	N/A	N/A	N/A	N/A	N/A
10	neg		neg	neg	neg	1	2007-06-04 10:30:00	2	48	0:00:00	4:30:00	2 days, 0:00:00	neg	N/A	N/A	N/A	neg
10	neg		neg	neg	neg	2	2007-06-04 15:00:00	2	48	4:30:00	18:00:00	2 days, 4:30:00	N/A	N/A	N/A	N/A	N/A
10	neg		neg	neg	neg	3	2007-06-05 09:00:00	2	48	22:30:00	6:00:00	2 days, 22:30:00	N/A	N/A	N/A	N/A	N/A
10	neg		neg	neg	neg	4	2007-06-05 15:00:00	2	48	1 day, 4:30:00	18:00:00	3 days, 4:30:00	N/A	N/A	N/A	N/A	N/A
10	neg		neg	neg	neg	5	2007-06-06 09:00:00	2	48	1 day, 22:30:00	6:00:00	3 days, 22:30:00	N/A	N/A	N/A	N/A	N/A
10	neg		neg	neg	neg	6	2007-06-06 15:00:00	2	48	2 days, 4:30:00	18:00:00	4 days, 4:30:00	N/A	N/A	N/A	N/A	N/A
10	neg		neg	neg	neg	7	2007-06-07 09:00:00	2	48	2 days, 22:30:00	6:00:00	4 days, 22:30:00	N/A	N/A	N/A	N/A	N/A
10	neg		neg	neg	neg	8	2007-06-07 15:00:00	2	48	3 days, 4:30:00	18:00:00	5 days, 4:30:00	N/A	N/A	N/A	N/A	N/A
10	neg		neg	neg	neg	9	2007-06-08 09:00:00	2	48	3 days, 22:30:00	11 days, 0:00:00	5 days, 22:30:00	N/A	N/A	N/A	N/A	N/A
10	neg		neg	neg	neg	10	2007-06-19 09:00:00	2	48	14 days, 22:30:00	0:00:00	16 days, 22:30:00	N/A	N/A	N/A	N/A	N/A
11	DENV3		acute dengue infection	primary	DF	1	2007-06-04 10:30:00	2	48	0:00:00	4:30:00	2 days, 0:00:00	pos	36735000	1	1500	pos
11	DENV3		acute dengue infection	primary	DF	2	2007-06-04 15:00:00	2	48	4:30:00	18:00:00	2 days, 4:30:00	pos	30960000	1	1500	pos
11	DENV3		acute dengue infection	primary	DF	3	2007-06-05 09:00:00	2	48	22:30:00	6:00:00	2 days, 22:30:00	pos	34755000	1	1500	pos
11	DENV3		acute dengue infection	primary	DF	4	2007-06-05 15:00:00	2	48	1 day, 4:30:00	18:00:00	3 days, 4:30:00	pos	12163500	1	1500	pos
11	DENV3		acute dengue infection	primary	DF	5	2007-06-06 09:00:00	2	48	1 day, 22:30:00	6:00:00	3 days, 22:30:00	pos	5451000	1	1500	pos
11	DENV3		acute dengue infection	primary	DF	6	2007-06-06 15:00:00	2	48	2 days, 4:30:00	18:00:00	4 days, 4:30:00	pos	1423350	1	1500	pos
11	DENV3		acute dengue infection	primary	DF	7	2007-06-07 09:00:00	2	48	2 days, 22:30:00	6:00:00	4 days, 22:30:00	pos	11820	1	1500	pos
11	DENV3		acute dengue infection	primary	DF	8	2007-06-07 15:00:00	2	48	3 days, 4:30:00	18:00:00	5 days, 4:30:00	pos	8085	1	1500	pos
11	DENV3		acute dengue infection	primary	DF	9	2007-06-08 09:00:00	2	48	3 days, 22:30:00	0:00:00	5 days, 22:30:00	neg	7236	1	1500	pos
12	neg		neg	neg	neg	1	2007-06-04	3	72	0:00:00	1 day, 9:00:00	3 days, 0:00:00	neg	N/A	N/A	N/A	neg
12	neg		neg	neg	neg	2	2007-06-05 09:00:00	3	72	1 day, 9:00:00	0:00:00	4 days, 9:00:00	N/A	N/A	N/A	N/A	N/A
13	neg		neg	neg	neg	1	2007-06-05 10:00:00	1	24	0:00:00	5:00:00	1 day, 0:00:00	neg	N/A	N/A	N/A	neg
13	neg		neg	neg	neg	2	2007-06-05 15:00:00	1	24	5:00:00	18:00:00	1 day, 5:00:00	N/A	N/A	N/A	N/A	N/A
13	neg		neg	neg	neg	3	2007-06-06 09:00:00	1	24	23:00:00	6:00:00	1 day, 23:00:00	N/A	N/A	N/A	N/A	N/A
13	neg		neg	neg	neg	4	2007-06-06 15:00:00	1	24	1 day, 5:00:00	18:00:00	2 days, 5:00:00	N/A	N/A	N/A	N/A	N/A
13	neg		neg	neg	neg	5	2007-06-07 09:00:00	1	24	1 day, 23:00:00	6:00:00	2 days, 23:00:00	N/A	N/A	N/A	N/A	N/A
13	neg		neg	neg	neg	6	2007-06-07 15:00:00	1	24	2 days, 5:00:00	18:00:00	3 days, 5:00:00	N/A	N/A	N/A	N/A	N/A
13	neg		neg	neg	neg	7	2007-06-08 09:00:00	1	24	2 days, 23:00:00	6:00:00	3 days, 23:00:00	N/A	N/A	N/A	N/A	N/A
13	neg		neg	neg	neg	8	2007-06-08 15:00:00	1	24	3 days, 5:00:00	18:00:00	4 days, 5:00:00	N/A	N/A	N/A	N/A	N/A
13	neg		neg	neg	neg	9	2007-06-09 09:00:00	1	24	3 days, 23:00:00	9 days, 0:00:00	4 days, 23:00:00	N/A	N/A	N/A	N/A	N/A
13	neg		neg	neg	neg	10	2007-06-18 09:00:00	1	24	12 days, 23:00:00	0:00:00	13 days, 23:00:00	N/A	N/A	N/A	N/A	N/A
14	neg		neg	neg	neg	1	2007-06-05 11:00:00	2	48	0:00:00	4:00:00	2 days, 0:00:00	neg	N/A	N/A	N/A	neg
14	neg		neg	neg	neg	2	2007-06-05 15:00:00	2	48	4:00:00	18:00:00	2 days, 4:00:00	N/A	N/A	N/A	N/A	N/A
14	neg		neg	neg	neg	3	2007-06-06 09:00:00	2	48	22:00:00	6:00:00	2 days, 22:00:00	N/A	N/A	N/A	N/A	N/A
14	neg		neg	neg	neg	4	2007-06-06 15:00:00	2	48	1 day, 4:00:00	18:00:00	3 days, 4:00:00	N/A	N/A	N/A	N/A	N/A
14	neg		neg	neg	neg	5	2007-06-07 09:00:00	2	48	1 day, 22:00:00	6:00:00	3 days, 22:00:00	N/A	N/A	N/A	N/A	N/A
14	neg		neg	neg	neg	6	2007-06-07 15:00:00	2	48	2 days, 4:00:00	18:00:00	4 days, 4:00:00	N/A	N/A	N/A	N/A	N/A
14	neg		neg	neg	neg	7	2007-06-08 09:00:00	2	48	2 days, 22:00:00	6:00:00	4 days, 22:00:00	N/A	N/A	N/A	N/A	N/A
14	neg		neg	neg	neg	8	2007-06-08 15:00:00	2	48	3 days, 4:00:00	18:00:00	5 days, 4:00:00	N/A	N/A	N/A	N/A	N/A
14	neg		neg	neg	neg	9	2007-06-09 09:00:00	2	48	3 days, 22:00:00	6:00:00	5 days, 22:00:00	N/A	N/A	N/A	N/A	N/A
14	neg		neg	neg	neg	10	2007-06-09 15:00:00	2	48	4 days, 4:00:00	18:00:00	6 days, 4:00:00	N/A	N/A	N/A	N/A	N/A
14	neg		neg	neg	neg	11	2007-06-10 09:00:00	2	48	4 days, 22:00:00	6:00:00	6 days, 22:00:00	N/A	N/A	N/A	N/A	N/A
14	neg		neg	neg	neg	12	2007-06-10 15:00:00	2	48	5 days, 4:00:00	8 days, 18:00:00	7 days, 4:00:00	N/A	N/A	N/A	N/A	N/A
14	neg		neg	neg	neg	13	2007-06-19 09:00:00	2	48	13 days, 22:00:00	0:00:00	15 days, 22:00:00	N/A	N/A	N/A	N/A	N/A
15	DENV2		acute dengue infection	primary	DHF I	1	2007-06-07 15:00:00	3	72	0:00:00	18:00:00	3 days, 0:00:00	pos	43425000	2	15000	pos
15	DENV2		acute dengue infection	primary	DHF I	2	2007-06-08 09:00:00	3	72	18:00:00	6:00:00	3 days, 18:00:00	pos	233700000	2	15000	pos
15	DENV2		acute dengue infection	primary	DHF I	3	2007-06-08 15:00:00	3	72	1 day, 0:00:00	18:00:00	4 days, 0:00:00	pos	284700000	2	15000	pos
15	DENV2		acute dengue infection	primary	DHF I	4	2007-06-09 09:00:00	3	72	1 day, 18:00:00	6:00:00	4 days, 18:00:00	pos	33975000	2	15000	pos
15	DENV2		acute dengue infection	primary	DHF I	5	2007-06-09 15:00:00	3	72	2 days, 0:00:00	18:00:00	5 days, 0:00:00	pos	9798000	2	15000	pos
15	DENV2		acute dengue infection	primary	DHF I	6	2007-06-10 09:00:00	3	72	2 days, 18:00:00	6:00:00	5 days, 18:00:00	neg	52290	2	15000	pos
15	DENV2		acute dengue infection	primary	DHF I	7	2007-06-10 15:00:00	3	72	3 days, 0:00:00	18:00:00	6 days, 0:00:00	neg	21885	2	15000	pos
15	DENV2		acute dengue infection	primary	DHF I	8	2007-06-11 09:00:00	3	72	3 days, 18:00:00	6:00:00	6 days, 18:00:00	neg	BALD	2	15000	neg
15	DENV2		acute dengue infection	primary	DHF I	9	2007-06-11 15:00:00	3	72	4 days, 0:00:00	18:00:00	7 days, 0:00:00	neg	BALD	2	15000	neg
15	DENV2		acute dengue infection	primary	DHF I	10	2007-06-12 09:00:00	3	72	4 days, 18:00:00	6:00:00	7 days, 18:00:00	neg	BALD	2	15000	neg
15	DENV2		acute dengue infection	primary	DHF I	11	2007-06-12 15:00:00	3	72	5 days, 0:00:00	18:00:00	8 days, 0:00:00	neg	PB	PB	PB	neg
15	DENV2		acute dengue infection	primary	DHF I	12	2007-06-13 09:00:00	3	72	5 days, 18:00:00	7 days, 1:00:00	8 days, 18:00:00	neg	PB	PB	PB	neg
15	DENV2		acute dengue infection	primary	DHF I	13	2007-06-20 10:00:00	3	72	12 days, 19:00:00	0:00:00	15 days, 19:00:00	neg	FUS	FUS	FUS	FUS
16	neg		neg	neg	neg	1	2007-06-11 10:00:00	2	48	0:00:00	5:00:00	2 days, 0:00:00	neg	N/A	N/A	N/A	neg
16	neg		neg	neg	neg	2	2007-06-11 15:00:00	2	48	5:00:00	18:00:00	2 days, 5:00:00	N/A	N/A	N/A	N/A	N/A
16	neg		neg	neg	neg	3	2007-06-12 09:00:00	2	48	23:00:00	6:00:00	2 days, 23:00:00	N/A	N/A	N/A	N/A	N/A
16	neg		neg	neg	neg	4	2007-06-12 15:00:00	2	48	1 day, 5:00:00	18:00:00	3 days, 5:00:00	N/A	N/A	N/A	N/A	N/A
16	neg		neg	neg	neg	5	2007-06-13 09:00:00	2	48	1 day, 23:00:00	6:00:00	3 days, 23:00:00	N/A	N/A	N/A	N/A	N/A
16	neg		neg	neg	neg	6	2007-06-13 15:00:00	2	48	2 days, 5:00:00	18:00:00	4 days, 5:00:00	N/A	N/A	N/A	N/A	N/A
16	neg		neg	neg	neg	7	2007-06-14 09:00:00	2	48	2 days, 23:00:00	6:00:00	4 days, 23:00:00	N/A	N/A	N/A	N/A	N/A
16	neg		neg	neg	neg	8	2007-06-14 15:00:00	2	48	3 days, 5:00:00	18:00:00	5 days, 5:00:00	N/A	N/A	N/A	N/A	N/A
16	neg		neg	neg	neg	9	2007-06-15 09:00:00	2	48	3 days, 23:00:00	10 days, 0:00:00	5 days, 23:00:00	N/A	N/A	N/A	N/A	N/A
16	neg		neg	neg	neg	10	2007-06-25 09:00:00	2	48	13 days, 23:00:00	0:00:00	15 days, 23:00:00	N/A	N/A	N/A	N/A	N/A
17	neg		neg	neg	neg	1	2007-06-11 12:00:00	3	72	0:00:00	3:00:00	3 days, 0:00:00	neg	N/A	N/A	N/A	neg
17	neg		neg	neg	neg	2	2007-06-11 15:00:00	3	72	3:00:00	18:00:00	3 days, 3:00:00	N/A	N/A	N/A	N/A	N/A
17	neg		neg	neg	neg	3	2007-06-12 09:00:00	3	72	21:00:00	6:00:00	3 days, 21:00:00	N/A	N/A	N/A	N/A	N/A
17	neg		neg	neg	neg	4	2007-06-12 15:00:00	3	72	1 day, 3:00:00	18:00:00	4 days, 3:00:00	N/A	N/A	N/A	N/A	N/A
17	neg		neg	neg	neg	5	2007-06-13 09:00:00	3	72	1 day, 21:00:00	6:00:00	4 days, 21:00:00	N/A	N/A	N/A	N/A	N/A
17	neg		neg	neg	neg	6	2007-06-13 15:00:00	3	72	2 days, 3:00:00	18:00:00	5 days, 3:00:00	N/A	N/A	N/A	N/A	N/A
17	neg		neg	neg	neg	7	2007-06-14 09:00:00	3	72	2 days, 21:00:00	6:00:00	5 days, 21:00:00	N/A	N/A	N/A	N/A	N/A
17	neg		neg	neg	neg	8	2007-06-14 15:00:00	3	72	3 days, 3:00:00	18:00:00	6 days, 3:00:00	N/A	N/A	N/A	N/A	N/A
17	neg		neg	neg	neg	9	2007-06-15 09:00:00	3	72	3 days, 21:00:00	10 days, 6:00:00	6 days, 21:00:00	N/A	N/A	N/A	N/A	N/A
17	neg		neg	neg	neg	10	2007-06-25 15:00:00	3	72	14 days, 3:00:00	0:00:00	17 days, 3:00:00	N/A	N/A	N/A	N/A	N/A
18	neg		neg	neg	neg	1	2007-06-12 15:00:00	2	48	0:00:00	18:00:00	2 days, 0:00:00	neg	N/A	N/A	N/A	neg
18	neg		neg	neg	neg	2	2007-06-13 09:00:00	2	48	18:00:00	6:00:00	2 days, 18:00:00	N/A	N/A	N/A	N/A	N/A
18	neg		neg	neg	neg	3	2007-06-13 15:00:00	2	48	1 day, 0:00:00	18:00:00	3 days, 0:00:00	N/A	N/A	N/A	N/A	N/A
18	neg		neg	neg	neg	4	2007-06-14 09:00:00	2	48	1 day, 18:00:00	6:00:00	3 days, 18:00:00	N/A	N/A	N/A	N/A	N/A
18	neg		neg	neg	neg	5	2007-06-14 15:00:00	2	48	2 days, 0:00:00	18:00:00	4 days, 0:00:00	N/A	N/A	N/A	N/A	N/A
18	neg		neg	neg	neg	6	2007-06-15 09:00:00	2	48	2 days, 18:00:00	6:00:00	4 days, 18:00:00	N/A	N/A	N/A	N/A	N/A
18	neg		neg	neg	neg	7	2007-06-15 15:00:00	2	48	3 days, 0:00:00	18:00:00	5 days, 0:00:00	N/A	N/A	N/A	N/A	N/A
18	neg		neg	neg	neg	8	2007-06-16 09:00:00	2	48	3 days, 18:00:00	6:00:00	5 days, 18:00:00	N/A	N/A	N/A	N/A	N/A
18	neg		neg	neg	neg	9	2007-06-16 15:00:00	2	48	4 days, 0:00:00	18:00:00	6 days, 0:00:00	N/A	N/A	N/A	N/A	N/A
18	neg		neg	neg	neg	10	2007-06-17 09:00:00	2	48	4 days, 18:00:00	0:00:00	6 days, 18:00:00	N/A	N/A	N/A	N/A	N/A
19	neg		neg	neg	neg	1	2007-06-13 12:00:00	2	48	0:00:00	3:00:00	2 days, 0:00:00	neg	N/A	N/A	N/A	neg
19	neg		neg	neg	neg	2	2007-06-13 15:00:00	2	48	3:00:00	18:00:00	2 days, 3:00:00	N/A	N/A	N/A	N/A	N/A
19	neg		neg	neg	neg	3	2007-06-14 09:00:00	2	48	21:00:00	6:00:00	2 days, 21:00:00	N/A	N/A	N/A	N/A	N/A
19	neg		neg	neg	neg	4	2007-06-14 15:00:00	2	48	1 day, 3:00:00	18:00:00	3 days, 3:00:00	N/A	N/A	N/A	N/A	N/A
19	neg		neg	neg	neg	5	2007-06-15 09:00:00	2	48	1 day, 21:00:00	6:00:00	3 days, 21:00:00	N/A	N/A	N/A	N/A	N/A
19	neg		neg	neg	neg	6	2007-06-15 15:00:00	2	48	2 days, 3:00:00	18:00:00	4 days, 3:00:00	N/A	N/A	N/A	N/A	N/A
19	neg		neg	neg	neg	7	2007-06-16 09:00:00	2	48	2 days, 21:00:00	6:00:00	4 days, 21:00:00	N/A	N/A	N/A	N/A	N/A
19	neg		neg	neg	neg	8	2007-06-16 15:00:00	2	48	3 days, 3:00:00	18:00:00	5 days, 3:00:00	N/A	N/A	N/A	N/A	N/A
19	neg		neg	neg	neg	9	2007-06-17 09:00:00	2	48	3 days, 21:00:00	9 days, 0:30:00	5 days, 21:00:00	N/A	N/A	N/A	N/A	N/A
19	neg		neg	neg	neg	10	2007-06-26 09:30:00	2	48	12 days, 21:30:00	0:00:00	14 days, 21:30:00	N/A	N/A	N/A	N/A	N/A
20	neg		neg	neg	neg	1	2007-06-14 09:00:00	3	72	0:00:00	6:00:00	3 days, 0:00:00	neg	N/A	N/A	N/A	neg
20	neg		neg	neg	neg	2	2007-06-14 15:00:00	3	72	6:00:00	18:00:00	3 days, 6:00:00	N/A	N/A	N/A	N/A	N/A
20	neg		neg	neg	neg	3	2007-06-15 09:00:00	3	72	1 day, 0:00:00	6:00:00	4 days, 0:00:00	N/A	N/A	N/A	N/A	N/A
20	neg		neg	neg	neg	4	2007-06-15 15:00:00	3	72	1 day, 6:00:00	18:00:00	4 days, 6:00:00	N/A	N/A	N/A	N/A	N/A
20	neg		neg	neg	neg	5	2007-06-16 09:00:00	3	72	2 days, 0:00:00	6:00:00	5 days, 0:00:00	N/A	N/A	N/A	N/A	N/A
20	neg		neg	neg	neg	6	2007-06-16 15:00:00	3	72	2 days, 6:00:00	18:00:00	5 days, 6:00:00	N/A	N/A	N/A	N/A	N/A
20	neg		neg	neg	neg	7	2007-06-17 09:00:00	3	72	3 days, 0:00:00	6:00:00	6 days, 0:00:00	N/A	N/A	N/A	N/A	N/A
20	neg		neg	neg	neg	8	2007-06-17 15:00:00	3	72	3 days, 6:00:00	18:00:00	6 days, 6:00:00	N/A	N/A	N/A	N/A	N/A
20	neg		neg	neg	neg	9	2007-06-18 09:00:00	3	72	4 days, 0:00:00	6:00:00	7 days, 0:00:00	N/A	N/A	N/A	N/A	N/A
20	neg		neg	neg	neg	10	2007-06-18 15:00:00	3	72	4 days, 6:00:00	18:00:00	7 days, 6:00:00	N/A	N/A	N/A	N/A	N/A
20	neg		neg	neg	neg	11	2007-06-19 09:00:00	3	72	5 days, 0:00:00	8 days, 0:00:00	8 days, 0:00:00	N/A	N/A	N/A	N/A	N/A
20	neg		neg	neg	neg	12	2007-06-27 09:00:00	3	72	13 days, 0:00:00	0:00:00	16 days, 0:00:00	N/A	N/A	N/A	N/A	N/A
21	DENV2		acute dengue infection	primary	DF	1	2007-06-18 10:30:00	3	72	0:00:00	4:30:00	3 days, 0:00:00	pos	9307500	2	15000	pos
21	DENV2		acute dengue infection	primary	DF	2	2007-06-18 15:00:00	3	72	4:30:00	18:00:00	3 days, 4:30:00	pos	1.65986e+07	2	15000	pos
21	DENV2		acute dengue infection	primary	DF	3	2007-06-19 09:00:00	3	72	22:30:00	6:00:00	3 days, 22:30:00	pos	663188	2	15000	pos
21	DENV2		acute dengue infection	primary	DF	4	2007-06-19 15:00:00	3	72	1 day, 4:30:00	18:00:00	4 days, 4:30:00	pos	143055	2	15000	pos
21	DENV2		acute dengue infection	primary	DF	5	2007-06-20 09:00:00	3	72	1 day, 22:30:00	6:00:00	4 days, 22:30:00	neg	32355	2	15000	pos
21	DENV2		acute dengue infection	primary	DF	6	2007-06-20 15:00:00	3	72	2 days, 4:30:00	18:00:00	5 days, 4:30:00	neg	BALD	2	15000	neg
21	DENV2		acute dengue infection	primary	DF	7	2007-06-21 09:00:00	3	72	2 days, 22:30:00	6:00:00	5 days, 22:30:00	neg	BALD	2	15000	neg
21	DENV2		acute dengue infection	primary	DF	8	2007-06-21 15:00:00	3	72	3 days, 4:30:00	18:00:00	6 days, 4:30:00	neg	BALD	2	15000	neg
21	DENV2		acute dengue infection	primary	DF	9	2007-06-22 09:00:00	3	72	3 days, 22:30:00	6:00:00	6 days, 22:30:00	neg	BALD	2	15000	neg
21	DENV2		acute dengue infection	primary	DF	10	2007-06-22 15:00:00	3	72	4 days, 4:30:00	18:00:00	7 days, 4:30:00	neg	BALD	2	15000	neg
21	DENV2		acute dengue infection	primary	DF	11	2007-06-23 09:00:00	3	72	4 days, 22:30:00	9 days, 5:00:00	7 days, 22:30:00	neg	BALD	2	15000	neg
21	DENV2		acute dengue infection	primary	DF	12	2007-07-02 14:00:00	3	72	14 days, 3:30:00	0:00:00	17 days, 3:30:00	neg	FUS	FUS	FUS	FUS
22	DENV1	1	acute dengue infection	primary	DF	1	2007-06-18 16:00:00	3	72	0:00:00	17:00:00	3 days, 0:00:00	pos	6627500000	2	15000	pos
22	DENV1	1	acute dengue infection	primary	DF	2	2007-06-19 09:00:00	3	72	17:00:00	6:00:00	3 days, 17:00:00	pos	312450000	2	15000	pos
22	DENV1	1	acute dengue infection	primary	DF	3	2007-06-19 15:00:00	3	72	23:00:00	18:00:00	3 days, 23:00:00	pos	226200000	2	15000	pos
22	DENV1	1	acute dengue infection	primary	DF	4	2007-06-20 09:00:00	3	72	1 day, 17:00:00	6:00:00	4 days, 17:00:00	pos	14658000	2	15000	pos
22	DENV1	1	acute dengue infection	primary	DF	5	2007-06-20 15:00:00	3	72	1 day, 23:00:00	18:00:00	4 days, 23:00:00	pos	58305000	2	15000	pos
22	DENV1	1	acute dengue infection	primary	DF	6	2007-06-21 09:00:00	3	72	2 days, 17:00:00	6:00:00	5 days, 17:00:00	pos	640333	2	15000	pos
22	DENV1	1	acute dengue infection	primary	DF	7	2007-06-21 15:00:00	3	72	2 days, 23:00:00	18:00:00	5 days, 23:00:00	pos	131445	2	15000	pos
22	DENV1	1	acute dengue infection	primary	DF	8	2007-06-22 09:00:00	3	72	3 days, 17:00:00	1 day, 0:00:00	6 days, 17:00:00	pos	53925	2	15000	pos
22	DENV1	1	acute dengue infection	primary	DF	9	2007-06-23 09:00:00	3	72	4 days, 17:00:00	0:00:00	7 days, 17:00:00	pos	BALD	2	15000	neg
23	DENV3		acute dengue infection	primary	DF	1	2007-06-19 09:00:00	3	72	0:00:00	6:00:00	3 days, 0:00:00	pos	7816500	2	15000	pos
23	DENV3		acute dengue infection	primary	DF	2	2007-06-19 15:00:00	3	72	6:00:00	18:00:00	3 days, 6:00:00	pos	1232400	2	15000	pos
23	DENV3		acute dengue infection	primary	DF	3	2007-06-20 09:00:00	3	72	1 day, 0:00:00	6:00:00	4 days, 0:00:00	pos	BALD	2	15000	neg
23	DENV3		acute dengue infection	primary	DF	4	2007-06-20 15:00:00	3	72	1 day, 6:00:00	18:00:00	4 days, 6:00:00	pos	BALD	2	15000	neg
23	DENV3		acute dengue infection	primary	DF	5	2007-06-21 09:00:00	3	72	2 days, 0:00:00	6:00:00	5 days, 0:00:00	pos	BALD	2	15000	neg
23	DENV3		acute dengue infection	primary	DF	6	2007-06-21 15:00:00	3	72	2 days, 6:00:00	18:00:00	5 days, 6:00:00	pos	BALD	2	15000	neg
23	DENV3		acute dengue infection	primary	DF	7	2007-06-22 09:00:00	3	72	3 days, 0:00:00	6:00:00	6 days, 0:00:00	neg	BALD	2	15000	neg
23	DENV3		acute dengue infection	primary	DF	8	2007-06-22 15:00:00	3	72	3 days, 6:00:00	18:00:00	6 days, 6:00:00	neg	BALD	2	15000	neg
23	DENV3		acute dengue infection	primary	DF	9	2007-06-23 09:00:00	3	72	4 days, 0:00:00	6:00:00	7 days, 0:00:00	neg	BALD	2	15000	neg
23	DENV3		acute dengue infection	primary	DF	10	2007-06-23 15:00:00	3	72	4 days, 6:00:00	18:00:00	7 days, 6:00:00	neg	BALD	2	15000	neg
23	DENV3		acute dengue infection	primary	DF	11	2007-06-24 09:00:00	3	72	5 days, 0:00:00	8 days, 1:00:00	8 days, 0:00:00	neg	BALD	2	15000	neg
23	DENV3		acute dengue infection	primary	DF	12	2007-07-02 10:00:00	3	72	13 days, 1:00:00	0:00:00	16 days, 1:00:00	neg	FUS	FUS	FUS	FUS
24	DENV2		acute dengue infection	primary	DF	1	2007-06-20 09:00:00	2	48	0:00:00	6:00:00	2 days, 0:00:00	neg	894150000	1	1500	pos
24	DENV2		acute dengue infection	primary	DF	2	2007-06-20 15:00:00	2	48	6:00:00	18:00:00	2 days, 6:00:00	neg	1373100000	1	1500	pos
24	DENV2		acute dengue infection	primary	DF	3	2007-06-21 09:00:00	2	48	1 day, 0:00:00	6:00:00	3 days, 0:00:00	pos	416100000	1	1500	pos
24	DENV2		acute dengue infection	primary	DF	4	2007-06-21 15:00:00	2	48	1 day, 6:00:00	18:00:00	3 days, 6:00:00	pos	186150000	1	1500	pos
24	DENV2		acute dengue infection	primary	DF	5	2007-06-22 09:00:00	2	48	2 days, 0:00:00	6:00:00	4 days, 0:00:00	neg	1674000	1	1500	pos
24	DENV2		acute dengue infection	primary	DF	6	2007-06-22 15:00:00	2	48	2 days, 6:00:00	18:00:00	4 days, 6:00:00	neg	328200	1	1500	pos
24	DENV2		acute dengue infection	primary	DF	7	2007-06-23 09:00:00	2	48	3 days, 0:00:00	6:00:00	5 days, 0:00:00	neg	11530.5	1	1500	pos
24	DENV2		acute dengue infection	primary	DF	8	2007-06-23 15:00:00	2	48	3 days, 6:00:00	18:00:00	5 days, 6:00:00	neg	9159	1	1500	pos
24	DENV2		acute dengue infection	primary	DF	9	2007-06-24 09:00:00	2	48	4 days, 0:00:00	6:00:00	6 days, 0:00:00	neg	BALD	1	1500	neg
24	DENV2		acute dengue infection	primary	DF	10	2007-06-24 15:00:00	2	48	4 days, 6:00:00	18:00:00	6 days, 6:00:00	neg	BALD	1	1500	neg
24	DENV2		acute dengue infection	primary	DF	11	2007-06-25 09:00:00	2	48	5 days, 0:00:00	8 days, 0:00:00	7 days, 0:00:00	neg	BALD	1	1500	neg
24	DENV2		acute dengue infection	primary	DF	12	2007-07-03 09:00:00	2	48	13 days, 0:00:00	0:00:00	15 days, 0:00:00	neg	FUS	FUS	FUS	FUS
25	DENV2		acute dengue infection	primary	DF	1	2007-06-21 13:30:00	3	72	0:00:00	19:30:00	3 days, 0:00:00	pos	41145	1	1500	pos
25	DENV2		acute dengue infection	primary	DF	2	2007-06-22 09:00:00	3	72	19:30:00	6:00:00	3 days, 19:30:00	neg	6271.5	1	1500	pos
25	DENV2		acute dengue infection	primary	DF	3	2007-06-22 15:00:00	3	72	1 day, 1:30:00	18:00:00	4 days, 1:30:00	neg	5926.5	1	1500	pos
25	DENV2		acute dengue infection	primary	DF	4	2007-06-23 09:00:00	3	72	1 day, 19:30:00	6:00:00	4 days, 19:30:00	neg	1528.5	1	1500	pos
25	DENV2		acute dengue infection	primary	DF	5	2007-06-23 15:00:00	3	72	2 days, 1:30:00	18:00:00	5 days, 1:30:00	neg	5512.5	1	1500	pos
25	DENV2		acute dengue infection	primary	DF	6	2007-06-24 09:00:00	3	72	2 days, 19:30:00	6:00:00	5 days, 19:30:00	neg	1747.5	1	1500	pos
25	DENV2		acute dengue infection	primary	DF	7	2007-06-24 15:00:00	3	72	3 days, 1:30:00	18:00:00	6 days, 1:30:00	neg	BALD	1	1500	neg
25	DENV2		acute dengue infection	primary	DF	8	2007-06-25 09:00:00	3	72	3 days, 19:30:00	8:00:00	6 days, 19:30:00	neg	BALD	1	1500	neg
25	DENV2		acute dengue infection	primary	DF	9	2007-06-25 17:00:00	3	72	4 days, 3:30:00	16:00:00	7 days, 3:30:00	neg	BALD	1	1500	neg
25	DENV2		acute dengue infection	primary	DF	10	2007-06-26 09:00:00	3	72	4 days, 19:30:00	8 days, 0:00:00	7 days, 19:30:00	neg	BALD	1	1500	neg
25	DENV2		acute dengue infection	primary	DF	11	2007-07-04 09:00:00	3	72	12 days, 19:30:00	0:00:00	15 days, 19:30:00	neg	FUS	FUS	FUS	FUS
26	neg		neg	neg	neg	1	2007-06-29 15:30:00	2.47917	59.5	0:00:00	17:30:00	2 days, 11:30:00	neg	N/A	N/A	N/A	neg
26	neg		neg	neg	neg	2	2007-06-30 09:00:00	2.47917	59.5	17:30:00	6:00:00	3 days, 5:00:00	N/A	N/A	N/A	N/A	N/A
26	neg		neg	neg	neg	3	2007-06-30 15:00:00	2.47917	59.5	23:30:00	18:00:00	3 days, 11:00:00	N/A	N/A	N/A	N/A	N/A
26	neg		neg	neg	neg	4	2007-07-01 09:00:00	2.47917	59.5	1 day, 17:30:00	6:00:00	4 days, 5:00:00	N/A	N/A	N/A	N/A	N/A
26	neg		neg	neg	neg	5	2007-07-01 15:00:00	2.47917	59.5	1 day, 23:30:00	18:00:00	4 days, 11:00:00	N/A	N/A	N/A	N/A	N/A
26	neg		neg	neg	neg	6	2007-07-02 09:00:00	2.47917	59.5	2 days, 17:30:00	6:00:00	5 days, 5:00:00	N/A	N/A	N/A	N/A	N/A
26	neg		neg	neg	neg	7	2007-07-02 15:00:00	2.47917	59.5	2 days, 23:30:00	18:00:00	5 days, 11:00:00	N/A	N/A	N/A	N/A	N/A
26	neg		neg	neg	neg	8	2007-07-03 09:00:00	2.47917	59.5	3 days, 17:30:00	10 days, 0:00:00	6 days, 5:00:00	N/A	N/A	N/A	N/A	N/A
26	neg		neg	neg	neg	9	2007-07-13 09:00:00	2.47917	59.5	13 days, 17:30:00	0:00:00	16 days, 5:00:00	N/A	N/A	N/A	N/A	N/A
27	neg		neg	neg	neg	1	2007-06-29 15:30:00	2.47917	59.5	0:00:00	17:30:00	2 days, 11:30:00	neg	N/A	N/A	N/A	neg
27	neg		neg	neg	neg	2	2007-06-30 09:00:00	2.47917	59.5	17:30:00	6:00:00	3 days, 5:00:00	N/A	N/A	N/A	N/A	N/A
27	neg		neg	neg	neg	3	2007-06-30 15:00:00	2.47917	59.5	23:30:00	18:00:00	3 days, 11:00:00	N/A	N/A	N/A	N/A	N/A
27	neg		neg	neg	neg	4	2007-07-01 09:00:00	2.47917	59.5	1 day, 17:30:00	6:00:00	4 days, 5:00:00	N/A	N/A	N/A	N/A	N/A
27	neg		neg	neg	neg	5	2007-07-01 15:00:00	2.47917	59.5	1 day, 23:30:00	18:00:00	4 days, 11:00:00	N/A	N/A	N/A	N/A	N/A
27	neg		neg	neg	neg	6	2007-07-02 09:00:00	2.47917	59.5	2 days, 17:30:00	6:00:00	5 days, 5:00:00	N/A	N/A	N/A	N/A	N/A
27	neg		neg	neg	neg	7	2007-07-02 15:00:00	2.47917	59.5	2 days, 23:30:00	18:00:00	5 days, 11:00:00	N/A	N/A	N/A	N/A	N/A
27	neg		neg	neg	neg	8	2007-07-03 09:00:00	2.47917	59.5	3 days, 17:30:00	6:00:00	6 days, 5:00:00	N/A	N/A	N/A	N/A	N/A
27	neg		neg	neg	neg	9	2007-07-03 15:00:00	2.47917	59.5	3 days, 23:30:00	18:00:00	6 days, 11:00:00	N/A	N/A	N/A	N/A	N/A
27	neg		neg	neg	neg	10	2007-07-04 09:00:00	2.47917	59.5	4 days, 17:30:00	6:00:00	7 days, 5:00:00	N/A	N/A	N/A	N/A	N/A
27	neg		neg	neg	neg	11	2007-07-04 15:00:00	2.47917	59.5	4 days, 23:30:00	18:00:00	7 days, 11:00:00	N/A	N/A	N/A	N/A	N/A
27	neg		neg	neg	neg	12	2007-07-05 09:00:00	2.47917	59.5	5 days, 17:30:00	6:00:00	8 days, 5:00:00	N/A	N/A	N/A	N/A	N/A
27	neg		neg	neg	neg	13	2007-07-05 15:00:00	2.47917	59.5	5 days, 23:30:00	0:00:00	8 days, 11:00:00	N/A	N/A	N/A	N/A	N/A
28	DENV1	3	acute dengue infection	secondary	DF	1	2007-07-02 10:00:00	1.47917	35.5	0:00:00	5:00:00	1 day, 11:30:00	pos	591300000	2	15000	pos
28	DENV1	3	acute dengue infection	secondary	DF	2	2007-07-02 15:00:00	1.47917	35.5	5:00:00	18:00:00	1 day, 16:30:00	pos	639600000	2	15000	pos
28	DENV1	3	acute dengue infection	secondary	DF	3	2007-07-03 09:00:00	1.47917	35.5	23:00:00	6:00:00	2 days, 10:30:00	pos	115440000	2	15000	pos
28	DENV1	3	acute dengue infection	secondary	DF	4	2007-07-03 15:00:00	1.47917	35.5	1 day, 5:00:00	18:00:00	2 days, 16:30:00	pos	86595000	2	15000	pos
28	DENV1	3	acute dengue infection	secondary	DF	5	2007-07-04 09:00:00	1.47917	35.5	1 day, 23:00:00	6:00:00	3 days, 10:30:00	pos	27465000	2	15000	pos
28	DENV1	3	acute dengue infection	secondary	DF	6	2007-07-04 15:00:00	1.47917	35.5	2 days, 5:00:00	18:00:00	3 days, 16:30:00	pos	11913000	2	15000	pos
28	DENV1	3	acute dengue infection	secondary	DF	7	2007-07-05 09:00:00	1.47917	35.5	2 days, 23:00:00	6:00:00	4 days, 10:30:00	pos	2923500	2	15000	pos
28	DENV1	3	acute dengue infection	secondary	DF	8	2007-07-05 15:00:00	1.47917	35.5	3 days, 5:00:00	18:00:00	4 days, 16:30:00	pos	478800	2	15000	pos
28	DENV1	3	acute dengue infection	secondary	DF	9	2007-07-06 09:00:00	1.47917	35.5	3 days, 23:00:00	6:00:00	5 days, 10:30:00	neg	BALD	2	15000	neg
28	DENV1	3	acute dengue infection	secondary	DF	10	2007-07-06 15:00:00	1.47917	35.5	4 days, 5:00:00	18:00:00	5 days, 16:30:00	neg	BALD	2	15000	neg
28	DENV1	3	acute dengue infection	secondary	DF	11	2007-07-07 09:00:00	1.47917	35.5	4 days, 23:00:00	7:00:00	6 days, 10:30:00	neg	BALD	2	15000	neg
28	DENV1	3	acute dengue infection	secondary	DF	12	2007-07-07 16:00:00	1.47917	35.5	5 days, 6:00:00	17:00:00	6 days, 17:30:00	neg	BALD	2	15000	neg
28	DENV1	3	acute dengue infection	secondary	DF	13	2007-07-08 09:00:00	1.47917	35.5	5 days, 23:00:00	6:00:00	7 days, 10:30:00	neg	BALD	2	15000	neg
28	DENV1	3	acute dengue infection	secondary	DF	14	2007-07-08 15:00:00	1.47917	35.5	6 days, 5:00:00	9 days, 18:00:00	7 days, 16:30:00	neg	BALD	2	15000	neg
28	DENV1	3	acute dengue infection	secondary	DF	15	2007-07-18 09:00:00	1.47917	35.5	15 days, 23:00:00	0:00:00	17 days, 10:30:00	neg	FUS	FUS	FUS	FUS
29	DENV2		acute dengue infection	secondary	DF	1	2007-07-02 15:00:00	2.25	54	0:00:00	18:40:00	2 days, 6:00:00	pos	55425	1	1500	pos
29	DENV2		acute dengue infection	secondary	DF	2	2007-07-03 09:40:00	2.25	54	18:40:00	5:20:00	3 days, 0:40:00	pos	4603.5	1	1500	pos
29	DENV2		acute dengue infection	secondary	DF	3	2007-07-03 15:00:00	2.25	54	1 day, 0:00:00	18:00:00	3 days, 6:00:00	pos	3133.5	1	1500	pos
29	DENV2		acute dengue infection	secondary	DF	4	2007-07-04 09:00:00	2.25	54	1 day, 18:00:00	6:00:00	4 days, 0:00:00	pos	1606.5	1	1500	pos
29	DENV2		acute dengue infection	secondary	DF	5	2007-07-04 15:00:00	2.25	54	2 days, 0:00:00	18:00:00	4 days, 6:00:00	pos	1902	1	1500	pos
29	DENV2		acute dengue infection	secondary	DF	6	2007-07-05 09:00:00	2.25	54	2 days, 18:00:00	6:00:00	5 days, 0:00:00	neg	BALD	1	1500	neg
29	DENV2		acute dengue infection	secondary	DF	7	2007-07-05 15:00:00	2.25	54	3 days, 0:00:00	18:00:00	5 days, 6:00:00	neg	BALD	1	1500	neg
29	DENV2		acute dengue infection	secondary	DF	8	2007-07-06 09:00:00	2.25	54	3 days, 18:00:00	10 days, 6:00:00	6 days, 0:00:00	neg	BALD	1	1500	neg
29	DENV2		acute dengue infection	secondary	DF	9	2007-07-16 15:00:00	2.25	54	14 days, 0:00:00	0:00:00	16 days, 6:00:00	neg	FUS	FUS	FUS	FUS
30	DENV2		acute dengue infection	secondary	DF	1	2007-07-02 15:00:00	1.25	30	0:00:00	18:40:00	1 day, 6:00:00	pos	2956500000	1	1500	pos
30	DENV2		acute dengue infection	secondary	DF	2	2007-07-03 09:40:00	1.25	30	18:40:00	5:20:00	2 days, 0:40:00	pos	1668000000	1	1500	pos
30	DENV2		acute dengue infection	secondary	DF	3	2007-07-03 15:00:00	1.25	30	1 day, 0:00:00	18:00:00	2 days, 6:00:00	pos	862200000	1	1500	pos
30	DENV2		acute dengue infection	secondary	DF	4	2007-07-04 09:00:00	1.25	30	1 day, 18:00:00	6:00:00	3 days, 0:00:00	pos	267150000	1	1500	pos
30	DENV2		acute dengue infection	secondary	DF	5	2007-07-04 15:00:00	1.25	30	2 days, 0:00:00	18:00:00	3 days, 6:00:00	pos	169800000	1	1500	pos
30	DENV2		acute dengue infection	secondary	DF	6	2007-07-05 09:00:00	1.25	30	2 days, 18:00:00	6:00:00	4 days, 0:00:00	neg	666300	1	1500	pos
30	DENV2		acute dengue infection	secondary	DF	7	2007-07-05 15:00:00	1.25	30	3 days, 0:00:00	18:00:00	4 days, 6:00:00	neg	52800	1	1500	pos
30	DENV2		acute dengue infection	secondary	DF	8	2007-07-06 09:00:00	1.25	30	3 days, 18:00:00	6:00:00	5 days, 0:00:00	neg	13209	1	1500	pos
30	DENV2		acute dengue infection	secondary	DF	9	2007-07-06 15:00:00	1.25	30	4 days, 0:00:00	18:00:00	5 days, 6:00:00	neg	6414	1	1500	pos
30	DENV2		acute dengue infection	secondary	DF	10	2007-07-07 09:00:00	1.25	30	4 days, 18:00:00	7:00:00	6 days, 0:00:00	neg	1926	1	1500	pos
30	DENV2		acute dengue infection	secondary	DF	11	2007-07-07 16:00:00	1.25	30	5 days, 1:00:00	17:00:00	6 days, 7:00:00	neg	3069	1	1500	pos
30	DENV2		acute dengue infection	secondary	DF	12	2007-07-08 09:00:00	1.25	30	5 days, 18:00:00	6:00:00	7 days, 0:00:00	neg	3129	1	1500	pos
30	DENV2		acute dengue infection	secondary	DF	13	2007-07-08 15:00:00	1.25	30	6 days, 0:00:00	9 days, 0:00:00	7 days, 6:00:00	neg	1714.5	1	1500	pos
30	DENV2		acute dengue infection	secondary	DF	14	2007-07-17 15:00:00	1.25	30	15 days, 0:00:00	0:00:00	16 days, 6:00:00	neg	FUS	FUS	FUS	FUS	neg
31	DENV3		acute dengue infection	secondary	DF	1	2007-07-07 18:40:00	3	72	0:00:00	14:20:00	3 days, 0:00:00	pos	2694000000	2	15000	pos
31	DENV3		acute dengue infection	secondary	DF	2	2007-07-08 09:00:00	3	72	14:20:00	6:00:00	3 days, 14:20:00	pos	293700000	2	15000	pos
31	DENV3		acute dengue infection	secondary	DF	3	2007-07-08 15:00:00	3	72	20:20:00	18:00:00	3 days, 20:20:00	pos	179100000	2	15000	pos
31	DENV3		acute dengue infection	secondary	DF	4	2007-07-09 09:00:00	3	72	1 day, 14:20:00	6:00:00	4 days, 14:20:00	neg	136140	2	15000	pos
31	DENV3		acute dengue infection	secondary	DF	5	2007-07-09 15:00:00	3	72	1 day, 20:20:00	18:00:00	4 days, 20:20:00	neg	32160	2	15000	pos
31	DENV3		acute dengue infection	secondary	DF	6	2007-07-10 09:00:00	3	72	2 days, 14:20:00	6:00:00	5 days, 14:20:00	neg	BALD	2	15000	neg
31	DENV3		acute dengue infection	secondary	DF	7	2007-07-10 15:00:00	3	72	2 days, 20:20:00	18:00:00	5 days, 20:20:00	neg	BALD	2	15000	neg
31	DENV3		acute dengue infection	secondary	DF	8	2007-07-11 09:00:00	3	72	3 days, 14:20:00	6:00:00	6 days, 14:20:00	neg	BALD	2	15000	neg
31	DENV3		acute dengue infection	secondary	DF	9	2007-07-11 15:00:00	3	72	3 days, 20:20:00	18:00:00	6 days, 20:20:00	neg	BALD	2	15000	neg
31	DENV3		acute dengue infection	secondary	DF	10	2007-07-12 09:00:00	3	72	4 days, 14:20:00	6:00:00	7 days, 14:20:00	neg	BALD	2	15000	neg
31	DENV3		acute dengue infection	secondary	DF	11	2007-07-12 15:00:00	3	72	4 days, 20:20:00	18:00:00	7 days, 20:20:00	neg	BALD	2	15000	neg
31	DENV3		acute dengue infection	secondary	DF	12	2007-07-13 09:00:00	3	72	5 days, 14:20:00	9 days, 0:00:00	8 days, 14:20:00	neg	BALD	2	15000	neg
31	DENV3		acute dengue infection	secondary	DF	13	2007-07-22 09:00:00	3	72	14 days, 14:20:00	0:00:00	17 days, 14:20:00	neg	FUS	FUS	FUS	FUS
32	DENV2		acute dengue infection	secondary	DF	1	2007-07-11 15:00:00	2.875	69	0:00:00	18:00:00	2 days, 21:00:00	pos	28395000	1	1500	pos
32	DENV2		acute dengue infection	secondary	DF	2	2007-07-12 09:00:00	2.875	69	18:00:00	6:00:00	3 days, 15:00:00	pos	24975	1	1500	pos
32	DENV2		acute dengue infection	secondary	DF	3	2007-07-12 15:00:00	2.875	69	1 day, 0:00:00	18:00:00	3 days, 21:00:00	pos	7855.5	1	1500	pos
32	DENV2		acute dengue infection	secondary	DF	4	2007-07-13 09:00:00	2.875	69	1 day, 18:00:00	6:00:00	4 days, 15:00:00	pos	3796.5	1	1500	pos
32	DENV2		acute dengue infection	secondary	DF	5	2007-07-13 15:00:00	2.875	69	2 days, 0:00:00	18:00:00	4 days, 21:00:00	pos	3793.5	1	1500	pos
32	DENV2		acute dengue infection	secondary	DF	6	2007-07-14 09:00:00	2.875	69	2 days, 18:00:00	6:20:00	5 days, 15:00:00	neg	BALD	1	1500	neg
32	DENV2		acute dengue infection	secondary	DF	7	2007-07-14 15:20:00	2.875	69	3 days, 0:20:00	17:40:00	5 days, 21:20:00	neg	BALD	1	1500	neg
32	DENV2		acute dengue infection	secondary	DF	8	2007-07-15 09:00:00	2.875	69	3 days, 18:00:00	6:00:00	6 days, 15:00:00	neg	BALD	1	1500	neg
32	DENV2		acute dengue infection	secondary	DF	9	2007-07-15 15:00:00	2.875	69	4 days, 0:00:00	18:00:00	6 days, 21:00:00	neg	BALD	1	1500	neg
32	DENV2		acute dengue infection	secondary	DF	10	2007-07-16 09:00:00	2.875	69	4 days, 18:00:00	0:00:00	7 days, 15:00:00	neg	BALD	1	1500	neg
33	DENV1		acute dengue infection	secondary	DHF I	1	2007-07-13 15:00:00	2.29167	55	0:00:00	18:00:00	2 days, 7:00:00	pos	1387350	2	15000	pos
33	DENV1		acute dengue infection	secondary	DHF I	2	2007-07-14 09:00:00	2.29167	55	18:00:00	6:20:00	3 days, 1:00:00	neg	28410	2	15000	pos
33	DENV1		acute dengue infection	secondary	DHF I	3	2007-07-14 15:20:00	2.29167	55	1 day, 0:20:00	17:40:00	3 days, 7:20:00	neg	BALD	2	15000	neg
33	DENV1		acute dengue infection	secondary	DHF I	4	2007-07-15 09:00:00	2.29167	55	1 day, 18:00:00	6:30:00	4 days, 1:00:00	neg	BALD	2	15000	neg
33	DENV1		acute dengue infection	secondary	DHF I	5	2007-07-15 15:30:00	2.29167	55	2 days, 0:30:00	17:30:00	4 days, 7:30:00	neg	BALD	2	15000	neg
33	DENV1		acute dengue infection	secondary	DHF I	6	2007-07-16 09:00:00	2.29167	55	2 days, 18:00:00	6:00:00	5 days, 1:00:00	neg	BALD	2	15000	neg
33	DENV1		acute dengue infection	secondary	DHF I	7	2007-07-16 15:00:00	2.29167	55	3 days, 0:00:00	18:00:00	5 days, 7:00:00	neg	BALD	2	15000	neg
33	DENV1		acute dengue infection	secondary	DHF I	8	2007-07-17 09:00:00	2.29167	55	3 days, 18:00:00	1 day, 0:00:00	6 days, 1:00:00	neg	BALD	2	15000	neg
33	DENV1		acute dengue infection	secondary	DHF I	9	2007-07-18 09:00:00	2.29167	55	4 days, 18:00:00	9:00:00	7 days, 1:00:00	neg	BALD	2	15000	neg
33	DENV1		acute dengue infection	secondary	DHF I	10	2007-07-18 18:00:00	2.29167	55	5 days, 3:00:00	7 days, 15:00:00	7 days, 10:00:00	neg	BALD	2	15000	neg
33	DENV1		acute dengue infection	secondary	DHF I	11	2007-07-26 09:00:00	2.29167	55	12 days, 18:00:00	0:00:00	15 days, 1:00:00	neg	FUS	FUS	FUS	FUS
34	DENV1	3	acute dengue infection	secondary	DF	1	2007-07-16 15:00:00	3.5	84	0:00:00	18:00:00	3 days, 12:00:00	pos	46455000	2	15000	pos
34	DENV1	3	acute dengue infection	secondary	DF	2	2007-07-17 09:00:00	3.5	84	18:00:00	6:00:00	4 days, 6:00:00	neg	1714500	2	15000	pos
34	DENV1	3	acute dengue infection	secondary	DF	3	2007-07-17 15:00:00	3.5	84	1 day, 0:00:00	18:00:00	4 days, 12:00:00	neg	474750	2	15000	pos
34	DENV1	3	acute dengue infection	secondary	DF	4	2007-07-18 09:00:00	3.5	84	1 day, 18:00:00	6:00:00	5 days, 6:00:00	neg	BALD	2	15000	neg
34	DENV1	3	acute dengue infection	secondary	DF	5	2007-07-18 15:00:00	3.5	84	2 days, 0:00:00	18:00:00	5 days, 12:00:00	neg	BALD	2	15000	neg
34	DENV1	3	acute dengue infection	secondary	DF	6	2007-07-19 09:00:00	3.5	84	2 days, 18:00:00	6:00:00	6 days, 6:00:00	neg	BALD	2	15000	neg
34	DENV1	3	acute dengue infection	secondary	DF	7	2007-07-19 15:00:00	3.5	84	3 days, 0:00:00	18:00:00	6 days, 12:00:00	neg	BALD	2	15000	neg
34	DENV1	3	acute dengue infection	secondary	DF	8	2007-07-20 09:00:00	3.5	84	3 days, 18:00:00	6:00:00	7 days, 6:00:00	neg	BALD	2	15000	neg
34	DENV1	3	acute dengue infection	secondary	DF	9	2007-07-20 15:00:00	3.5	84	4 days, 0:00:00	18:00:00	7 days, 12:00:00	neg	BALD	2	15000	neg
34	DENV1	3	acute dengue infection	secondary	DF	10	2007-07-21 09:00:00	3.5	84	4 days, 18:00:00	6:00:00	8 days, 6:00:00	neg	BALD	2	15000	neg
34	DENV1	3	acute dengue infection	secondary	DF	11	2007-07-21 15:00:00	3.5	84	5 days, 0:00:00	18:00:00	8 days, 12:00:00	neg	BALD	2	15000	neg
34	DENV1	3	acute dengue infection	secondary	DF	12	2007-07-22 09:00:00	3.5	84	5 days, 18:00:00	6:00:00	9 days, 6:00:00	neg	BALD	2	15000	neg
34	DENV1	3	acute dengue infection	secondary	DF	13	2007-07-22 15:00:00	3.5	84	6 days, 0:00:00	7 days, 19:30:00	9 days, 12:00:00	neg	BALD	2	15000	neg
34	DENV1	3	acute dengue infection	secondary	DF	14	2007-07-30 10:30:00	3.5	84	13 days, 19:30:00	0:00:00	17 days, 7:30:00	neg	FUS	FUS	FUS	FUS
35	DENV2		acute dengue infection	secondary	DF	1	2007-07-16 15:00:00	2.41667	58	0:00:00	18:00:00	2 days, 10:00:00	pos	1516500000	1	1500	pos
35	DENV2		acute dengue infection	secondary	DF	2	2007-07-17 09:00:00	2.41667	58	18:00:00	6:00:00	3 days, 4:00:00	neg	22140000	1	1500	pos
35	DENV2		acute dengue infection	secondary	DF	3	2007-07-17 15:00:00	2.41667	58	1 day, 0:00:00	18:00:00	3 days, 10:00:00	neg	2971500	1	1500	pos
35	DENV2		acute dengue infection	secondary	DF	4	2007-07-18 09:00:00	2.41667	58	1 day, 18:00:00	6:00:00	4 days, 4:00:00	neg	25890	1	1500	pos
35	DENV2		acute dengue infection	secondary	DF	5	2007-07-18 15:00:00	2.41667	58	2 days, 0:00:00	18:00:00	4 days, 10:00:00	neg	26040	1	1500	pos
35	DENV2		acute dengue infection	secondary	DF	6	2007-07-19 09:00:00	2.41667	58	2 days, 18:00:00	6:00:00	5 days, 4:00:00	neg	8130	1	1500	pos
35	DENV2		acute dengue infection	secondary	DF	7	2007-07-19 15:00:00	2.41667	58	3 days, 0:00:00	18:00:00	5 days, 10:00:00	neg	BALD	1	1500	neg
35	DENV2		acute dengue infection	secondary	DF	8	2007-07-20 09:00:00	2.41667	58	3 days, 18:00:00	6:00:00	6 days, 4:00:00	neg	BALD	1	1500	neg
35	DENV2		acute dengue infection	secondary	DF	9	2007-07-20 15:00:00	2.41667	58	4 days, 0:00:00	18:00:00	6 days, 10:00:00	neg	BALD	1	1500	neg
35	DENV2		acute dengue infection	secondary	DF	10	2007-07-21 09:00:00	2.41667	58	4 days, 18:00:00	6:00:00	7 days, 4:00:00	neg	BALD	1	1500	neg
35	DENV2		acute dengue infection	secondary	DF	11	2007-07-21 15:00:00	2.41667	58	5 days, 0:00:00	18:00:00	7 days, 10:00:00	neg	BALD	1	1500	neg
35	DENV2		acute dengue infection	secondary	DF	12	2007-07-22 09:00:00	2.41667	58	5 days, 18:00:00	6:00:00	8 days, 4:00:00	neg	BALD	1	1500	neg
35	DENV2		acute dengue infection	secondary	DF	13	2007-07-22 15:00:00	2.41667	58	6 days, 0:00:00	7 days, 18:00:00	8 days, 10:00:00	neg	BALD	1	1500	neg
35	DENV2		acute dengue infection	secondary	DF	14	2007-07-30 09:00:00	2.41667	58	13 days, 18:00:00	0:00:00	16 days, 4:00:00	neg	FUS	FUS	FUS	FUS
36	DENV2		acute dengue infection	secondary	DF	1	2007-07-18 15:00:00	1.91667	46	0:00:00	18:00:00	1 day, 22:00:00	pos	2671500000	1	1500	pos
36	DENV2		acute dengue infection	secondary	DF	2	2007-07-19 09:00:00	1.91667	46	18:00:00	6:00:00	2 days, 16:00:00	pos	96255000	1	1500	pos
36	DENV2		acute dengue infection	secondary	DF	3	2007-07-19 15:00:00	1.91667	46	1 day, 0:00:00	18:00:00	2 days, 22:00:00	pos	33975000	1	1500	pos
36	DENV2		acute dengue infection	secondary	DF	4	2007-07-20 09:00:00	1.91667	46	1 day, 18:00:00	6:00:00	3 days, 16:00:00	pos	2004000	1	1500	pos
36	DENV2		acute dengue infection	secondary	DF	5	2007-07-20 15:00:00	1.91667	46	2 days, 0:00:00	18:00:00	3 days, 22:00:00	pos	372150	1	1500	pos
36	DENV2		acute dengue infection	secondary	DF	6	2007-07-21 09:00:00	1.91667	46	2 days, 18:00:00	6:00:00	4 days, 16:00:00	pos	2338.5	1	1500	pos
36	DENV2		acute dengue infection	secondary	DF	7	2007-07-21 15:00:00	1.91667	46	3 days, 0:00:00	18:00:00	4 days, 22:00:00	pos	4545	1	1500	pos
36	DENV2		acute dengue infection	secondary	DF	8	2007-07-22 09:00:00	1.91667	46	3 days, 18:00:00	6:00:00	5 days, 16:00:00	neg	BALD	1	1500	neg
36	DENV2		acute dengue infection	secondary	DF	9	2007-07-22 15:00:00	1.91667	46	4 days, 0:00:00	19:00:00	5 days, 22:00:00	neg	BALD	1	1500	neg
36	DENV2		acute dengue infection	secondary	DF	10	2007-07-23 10:00:00	1.91667	46	4 days, 19:00:00	9:00:00	6 days, 17:00:00	neg	BALD	1	1500	neg
36	DENV2		acute dengue infection	secondary	DF	11	2007-07-23 19:00:00	1.91667	46	5 days, 4:00:00	14:00:00	7 days, 2:00:00	neg	PB	PB	PB	neg
36	DENV2		acute dengue infection	secondary	DF	12	2007-07-24 09:00:00	1.91667	46	5 days, 18:00:00	7 days, 5:00:00	7 days, 16:00:00	neg	PB	PB	PB	neg
36	DENV2		acute dengue infection	secondary	DF	13	2007-07-31 14:00:00	1.91667	46	12 days, 23:00:00	0:00:00	14 days, 21:00:00	neg	FUS	FUS	FUS	FUS
37	DENV1	3	acute dengue infection	secondary	DHF II	1	2007-07-19 09:00:00	1.45833	35	0:00:00	6:00:00	1 day, 11:00:00	pos	3187500000	2	15000	pos
37	DENV1	3	acute dengue infection	secondary	DHF II	2	2007-07-19 15:00:00	1.45833	35	6:00:00	18:00:00	1 day, 17:00:00	pos	3042000000	2	15000	pos
37	DENV1	3	acute dengue infection	secondary	DHF II	3	2007-07-20 09:00:00	1.45833	35	1 day, 0:00:00	6:00:00	2 days, 11:00:00	pos	533400000	2	15000	pos
37	DENV1	3	acute dengue infection	secondary	DHF II	4	2007-07-20 15:00:00	1.45833	35	1 day, 6:00:00	18:00:00	2 days, 17:00:00	pos	330450000	2	15000	pos
37	DENV1	3	acute dengue infection	secondary	DHF II	5	2007-07-21 09:00:00	1.45833	35	2 days, 0:00:00	6:00:00	3 days, 11:00:00	pos	45915000	2	15000	pos
37	DENV1	3	acute dengue infection	secondary	DHF II	6	2007-07-21 15:00:00	1.45833	35	2 days, 6:00:00	18:00:00	3 days, 17:00:00	pos	14808000	2	15000	pos
37	DENV1	3	acute dengue infection	secondary	DHF II	7	2007-07-22 09:00:00	1.45833	35	3 days, 0:00:00	6:00:00	4 days, 11:00:00	pos	BALD	2	15000	neg
37	DENV1	3	acute dengue infection	secondary	DHF II	8	2007-07-22 15:00:00	1.45833	35	3 days, 6:00:00	18:00:00	4 days, 17:00:00	pos	BALD	2	15000	neg
37	DENV1	3	acute dengue infection	secondary	DHF II	9	2007-07-23 09:00:00	1.45833	35	4 days, 0:00:00	6:00:00	5 days, 11:00:00	neg	BALD	2	15000	neg
37	DENV1	3	acute dengue infection	secondary	DHF II	10	2007-07-23 15:00:00	1.45833	35	4 days, 6:00:00	18:00:00	5 days, 17:00:00	neg	BALD	2	15000	neg
37	DENV1	3	acute dengue infection	secondary	DHF II	11	2007-07-24 09:00:00	1.45833	35	5 days, 0:00:00	6:00:00	6 days, 11:00:00	neg	BALD	2	15000	neg
37	DENV1	3	acute dengue infection	secondary	DHF II	12	2007-07-24 15:00:00	1.45833	35	5 days, 6:00:00	18:00:00	6 days, 17:00:00	neg	BALD	2	15000	neg
37	DENV1	3	acute dengue infection	secondary	DHF II	13	2007-07-25 09:00:00	1.45833	35	6 days, 0:00:00	7 days, 5:30:00	7 days, 11:00:00	neg	BALD	2	15000	neg
37	DENV1	3	acute dengue infection	secondary	DHF II	14	2007-08-01 14:30:00	1.45833	35	13 days, 5:30:00	0:00:00	14 days, 16:30:00	neg	FUS	FUS	FUS	FUS
38	DENV3		acute dengue infection	secondary	DHF I	1	2007-07-19 15:00:00	2.3125	55.5	0:00:00	18:00:00	2 days, 7:30:00	pos	282900000	2	15000	pos
38	DENV3		acute dengue infection	secondary	DHF I	2	2007-07-20 09:00:00	2.3125	55.5	18:00:00	6:00:00	3 days, 1:30:00	pos	29280000	2	15000	pos
38	DENV3		acute dengue infection	secondary	DHF I	3	2007-07-20 15:00:00	2.3125	55.5	1 day, 0:00:00	18:00:00	3 days, 7:30:00	pos	9565500	2	15000	pos
38	DENV3		acute dengue infection	secondary	DHF I	4	2007-07-21 09:00:00	2.3125	55.5	1 day, 18:00:00	6:00:00	4 days, 1:30:00	pos	36345	2	15000	pos
38	DENV3		acute dengue infection	secondary	DHF I	5	2007-07-21 15:00:00	2.3125	55.5	2 days, 0:00:00	18:00:00	4 days, 7:30:00	neg	BALD	2	15000	neg
38	DENV3		acute dengue infection	secondary	DHF I	6	2007-07-22 09:00:00	2.3125	55.5	2 days, 18:00:00	6:00:00	5 days, 1:30:00	neg	BALD	2	15000	neg
38	DENV3		acute dengue infection	secondary	DHF I	7	2007-07-22 15:00:00	2.3125	55.5	3 days, 0:00:00	19:00:00	5 days, 7:30:00	neg	BALD	2	15000	neg
38	DENV3		acute dengue infection	secondary	DHF I	8	2007-07-23 10:00:00	2.3125	55.5	3 days, 19:00:00	5:00:00	6 days, 2:30:00	neg	BALD	2	15000	neg
38	DENV3		acute dengue infection	secondary	DHF I	9	2007-07-23 15:00:00	2.3125	55.5	4 days, 0:00:00	18:00:00	6 days, 7:30:00	neg	BALD	2	15000	neg
38	DENV3		acute dengue infection	secondary	DHF I	10	2007-07-24 09:00:00	2.3125	55.5	4 days, 18:00:00	6:00:00	7 days, 1:30:00	neg	BALD	2	15000	neg
38	DENV3		acute dengue infection	secondary	DHF I	11	2007-07-24 15:00:00	2.3125	55.5	5 days, 0:00:00	18:00:00	7 days, 7:30:00	neg	BALD	2	15000	neg
38	DENV3		acute dengue infection	secondary	DHF I	12	2007-07-25 09:00:00	2.3125	55.5	5 days, 18:00:00	7 days, 0:00:00	8 days, 1:30:00	neg	BALD	2	15000	neg
38	DENV3		acute dengue infection	secondary	DHF I	13	2007-08-01 09:00:00	2.3125	55.5	12 days, 18:00:00	0:00:00	15 days, 1:30:00	neg	FUS	FUS	FUS	FUS
39	DENV1	1	acute dengue infection	secondary	DF	1	2007-07-20 10:00:00	2.33333	56	0:00:00	5:00:00	2 days, 8:00:00	pos	641400000	2	15000	pos
39	DENV1	1	acute dengue infection	secondary	DF	2	2007-07-20 15:00:00	2.33333	56	5:00:00	18:00:00	2 days, 13:00:00	pos	384150000	2	15000	pos
39	DENV1	1	acute dengue infection	secondary	DF	3	2007-07-21 09:00:00	2.33333	56	23:00:00	6:00:00	3 days, 7:00:00	pos	97860000	2	15000	pos
39	DENV1	1	acute dengue infection	secondary	DF	4	2007-07-21 15:00:00	2.33333	56	1 day, 5:00:00	18:00:00	3 days, 13:00:00	pos	11175000	2	15000	pos
39	DENV1	1	acute dengue infection	secondary	DF	5	2007-07-22 09:00:00	2.33333	56	1 day, 23:00:00	6:00:00	4 days, 7:00:00	pos	37170	2	15000	pos
39	DENV1	1	acute dengue infection	secondary	DF	6	2007-07-22 15:00:00	2.33333	56	2 days, 5:00:00	19:00:00	4 days, 13:00:00	pos	BALD	2	15000	neg
39	DENV1	1	acute dengue infection	secondary	DF	7	2007-07-23 10:00:00	2.33333	56	3 days, 0:00:00	9:00:00	5 days, 8:00:00	pos	BALD	2	15000	neg
39	DENV1	1	acute dengue infection	secondary	DF	8	2007-07-23 19:00:00	2.33333	56	3 days, 9:00:00	14:00:00	5 days, 17:00:00	neg	BALD	2	15000	neg
39	DENV1	1	acute dengue infection	secondary	DF	9	2007-07-24 09:00:00	2.33333	56	3 days, 23:00:00	6:00:00	6 days, 7:00:00	neg	BALD	2	15000	neg
39	DENV1	1	acute dengue infection	secondary	DF	10	2007-07-24 15:00:00	2.33333	56	4 days, 5:00:00	18:00:00	6 days, 13:00:00	neg	BALD	2	15000	neg
39	DENV1	1	acute dengue infection	secondary	DF	11	2007-07-25 09:00:00	2.33333	56	4 days, 23:00:00	14 days, 0:15:00	7 days, 7:00:00	neg	BALD	2	15000	neg
39	DENV1	1	acute dengue infection	secondary	DF	12	2007-08-08 09:15:00	2.33333	56	18 days, 23:15:00	0:00:00	21 days, 7:15:00	neg	FUS	FUS	FUS	FUS
40	DENV3		acute dengue infection	secondary	DHF II	1	2007-07-24 15:00:00	1.91667	46	0:00:00	18:00:00	1 day, 22:00:00	pos	96090	2	15000	pos
40	DENV3		acute dengue infection	secondary	DHF II	2	2007-07-25 09:00:00	1.91667	46	18:00:00	6:00:00	2 days, 16:00:00	pos	23055	2	15000	pos
40	DENV3		acute dengue infection	secondary	DHF II	3	2007-07-25 15:00:00	1.91667	46	1 day, 0:00:00	18:00:00	2 days, 22:00:00	pos	BALD	2	15000	neg
40	DENV3		acute dengue infection	secondary	DHF II	4	2007-07-26 09:00:00	1.91667	46	1 day, 18:00:00	6:00:00	3 days, 16:00:00	pos	BALD	2	15000	neg
40	DENV3		acute dengue infection	secondary	DHF II	5	2007-07-26 15:00:00	1.91667	46	2 days, 0:00:00	18:00:00	3 days, 22:00:00	pos	BALD	2	15000	neg
40	DENV3		acute dengue infection	secondary	DHF II	6	2007-07-27 09:00:00	1.91667	46	2 days, 18:00:00	6:00:00	4 days, 16:00:00	neg	BALD	2	15000	neg
40	DENV3		acute dengue infection	secondary	DHF II	7	2007-07-27 15:00:00	1.91667	46	3 days, 0:00:00	18:00:00	4 days, 22:00:00	neg	BALD	2	15000	neg
40	DENV3		acute dengue infection	secondary	DHF II	8	2007-07-28 09:00:00	1.91667	46	3 days, 18:00:00	6:00:00	5 days, 16:00:00	neg	BALD	2	15000	neg
40	DENV3		acute dengue infection	secondary	DHF II	9	2007-07-28 15:00:00	1.91667	46	4 days, 0:00:00	18:00:00	5 days, 22:00:00	neg	BALD	2	15000	neg
40	DENV3		acute dengue infection	secondary	DHF II	10	2007-07-29 09:00:00	1.91667	46	4 days, 18:00:00	6:00:00	6 days, 16:00:00	neg	BALD	2	15000	neg
40	DENV3		acute dengue infection	secondary	DHF II	11	2007-07-29 15:00:00	1.91667	46	5 days, 0:00:00	18:00:00	6 days, 22:00:00	neg	BALD	2	15000	neg
40	DENV3		acute dengue infection	secondary	DHF II	12	2007-07-30 09:00:00	1.91667	46	5 days, 18:00:00	6:00:00	7 days, 16:00:00	neg	BALD	2	15000	neg
40	DENV3		acute dengue infection	secondary	DHF II	13	2007-07-30 15:00:00	1.91667	46	6 days, 0:00:00	7 days, 18:30:00	7 days, 22:00:00	neg	BALD	2	15000	neg
40	DENV3		acute dengue infection	secondary	DHF II	14	2007-08-07 09:30:00	1.91667	46	13 days, 18:30:00	0:00:00	15 days, 16:30:00	neg	FUS	FUS	FUS	FUS
41	DENV4		acute dengue infection	secondary	DF	1	2007-07-25 11:00:00	0.916667	22	0:00:00	4:00:00	22:00:00	pos	1111950000	2	15000	pos
41	DENV4		acute dengue infection	secondary	DF	2	2007-07-25 15:00:00	0.916667	22	4:00:00	18:00:00	1 day, 2:00:00	pos	1061250000	2	15000	pos
41	DENV4		acute dengue infection	secondary	DF	3	2007-07-26 09:00:00	0.916667	22	22:00:00	6:00:00	1 day, 20:00:00	pos	1525500000	2	15000	pos
41	DENV4		acute dengue infection	secondary	DF	4	2007-07-26 15:00:00	0.916667	22	1 day, 4:00:00	18:00:00	2 days, 2:00:00	pos	821550000	2	15000	pos
41	DENV4		acute dengue infection	secondary	DF	5	2007-07-27 09:00:00	0.916667	22	1 day, 22:00:00	6:00:00	2 days, 20:00:00	pos	120165000	2	15000	pos
41	DENV4		acute dengue infection	secondary	DF	6	2007-07-27 15:00:00	0.916667	22	2 days, 4:00:00	18:00:00	3 days, 2:00:00	pos	100800000	2	15000	pos
41	DENV4		acute dengue infection	secondary	DF	7	2007-07-28 09:00:00	0.916667	22	2 days, 22:00:00	6:00:00	3 days, 20:00:00	pos	20415000	2	15000	pos
41	DENV4		acute dengue infection	secondary	DF	8	2007-07-28 15:00:00	0.916667	22	3 days, 4:00:00	18:00:00	4 days, 2:00:00	pos	9832500	2	15000	pos
41	DENV4		acute dengue infection	secondary	DF	9	2007-07-29 09:00:00	0.916667	22	3 days, 22:00:00	6:00:00	4 days, 20:00:00	pos	100500	2	15000	pos
41	DENV4		acute dengue infection	secondary	DF	10	2007-07-29 15:00:00	0.916667	22	4 days, 4:00:00	18:00:00	5 days, 2:00:00	pos	54210	2	15000	pos
41	DENV4		acute dengue infection	secondary	DF	11	2007-07-30 09:00:00	0.916667	22	4 days, 22:00:00	0:00:00	5 days, 20:00:00	neg	BALD	2	15000	neg
42	DENV1	6	acute dengue infection	indeterminate	DF	1	2007-07-26 10:30:00	1.52083	36.5	0:00:00	4:30:00	1 day, 12:30:00	pos	797550000	2	15000	pos
42	DENV1	6	acute dengue infection	indeterminate	DF	2	2007-07-26 15:00:00	1.52083	36.5	4:30:00	18:00:00	1 day, 17:00:00	pos	1109400000	2	15000	pos
42	DENV1	6	acute dengue infection	indeterminate	DF	3	2007-07-27 09:00:00	1.52083	36.5	22:30:00	6:00:00	2 days, 11:00:00	pos	201900000	2	15000	pos
42	DENV1	6	acute dengue infection	indeterminate	DF	4	2007-07-27 15:00:00	1.52083	36.5	1 day, 4:30:00	18:00:00	2 days, 17:00:00	pos	99930000	2	15000	pos
42	DENV1	6	acute dengue infection	indeterminate	DF	5	2007-07-28 09:00:00	1.52083	36.5	1 day, 22:30:00	6:00:00	3 days, 11:00:00	pos	15510000	2	15000	pos
42	DENV1	6	acute dengue infection	indeterminate	DF	6	2007-07-28 15:00:00	1.52083	36.5	2 days, 4:30:00	18:00:00	3 days, 17:00:00	pos	8154000	2	15000	pos
42	DENV1	6	acute dengue infection	indeterminate	DF	7	2007-07-29 09:00:00	1.52083	36.5	2 days, 22:30:00	6:00:00	4 days, 11:00:00	pos	BALD	2	15000	neg
42	DENV1	6	acute dengue infection	indeterminate	DF	8	2007-07-29 15:00:00	1.52083	36.5	3 days, 4:30:00	18:00:00	4 days, 17:00:00	pos	BALD	2	15000	neg
42	DENV1	6	acute dengue infection	indeterminate	DF	9	2007-07-30 09:00:00	1.52083	36.5	3 days, 22:30:00	6:00:00	5 days, 11:00:00	pos	BALD	2	15000	neg
42	DENV1	6	acute dengue infection	indeterminate	DF	10	2007-07-30 15:00:00	1.52083	36.5	4 days, 4:30:00	18:00:00	5 days, 17:00:00	pos	BALD	2	15000	neg
42	DENV1	6	acute dengue infection	indeterminate	DF	11	2007-07-31 09:00:00	1.52083	36.5	4 days, 22:30:00	6:00:00	6 days, 11:00:00	pos	BALD	2	15000	neg
42	DENV1	6	acute dengue infection	indeterminate	DF	12	2007-07-31 15:00:00	1.52083	36.5	5 days, 4:30:00	18:00:00	6 days, 17:00:00	pos	BALD	2	15000	neg
42	DENV1	6	acute dengue infection	indeterminate	DF	13	2007-08-01 09:00:00	1.52083	36.5	5 days, 22:30:00	6:00:00	7 days, 11:00:00	pos	BALD	2	15000	neg
42	DENV1	6	acute dengue infection	indeterminate	DF	14	2007-08-01 15:00:00	1.52083	36.5	6 days, 4:30:00	19 days, 0:00:00	7 days, 17:00:00	pos	BALD	2	15000	neg
42	DENV1	6	acute dengue infection	indeterminate	DF	15	2007-08-20 15:00:00	1.52083	36.5	25 days, 4:30:00	0:00:00	26 days, 17:00:00	neg	FUS	FUS	FUS	FUS
43	DENV3		acute dengue infection	secondary	DF	1	2007-07-28 15:00:00	1.91667	46	0:00:00	18:00:00	1 day, 22:00:00	pos	35865000	2	15000	pos
43	DENV3		acute dengue infection	secondary	DF	2	2007-07-29 09:00:00	1.91667	46	18:00:00	6:00:00	2 days, 16:00:00	pos	3411000	2	15000	pos
43	DENV3		acute dengue infection	secondary	DF	3	2007-07-29 15:00:00	1.91667	46	1 day, 0:00:00	22:00:00	2 days, 22:00:00	pos	1417800	2	15000	pos
43	DENV3		acute dengue infection	secondary	DF	4	2007-07-30 13:00:00	1.91667	46	1 day, 22:00:00	2:30:00	3 days, 20:00:00	neg	BALD	2	15000	neg
43	DENV3		acute dengue infection	secondary	DF	5	2007-07-30 15:30:00	1.91667	46	2 days, 0:30:00	17:30:00	3 days, 22:30:00	neg	BALD	2	15000	neg
43	DENV3		acute dengue infection	secondary	DF	6	2007-07-31 09:00:00	1.91667	46	2 days, 18:00:00	6:00:00	4 days, 16:00:00	neg	BALD	2	15000	neg
43	DENV3		acute dengue infection	secondary	DF	7	2007-07-31 15:00:00	1.91667	46	3 days, 0:00:00	18:00:00	4 days, 22:00:00	neg	BALD	2	15000	neg
43	DENV3		acute dengue infection	secondary	DF	8	2007-08-01 09:00:00	1.91667	46	3 days, 18:00:00	5:00:00	5 days, 16:00:00	neg	BALD	2	15000	neg
43	DENV3		acute dengue infection	secondary	DF	9	2007-08-01 14:00:00	1.91667	46	3 days, 23:00:00	19:00:00	5 days, 21:00:00	neg	BALD	2	15000	neg
43	DENV3		acute dengue infection	secondary	DF	10	2007-08-02 09:00:00	1.91667	46	4 days, 18:00:00	6:00:00	6 days, 16:00:00	neg	BALD	2	15000	neg
43	DENV3		acute dengue infection	secondary	DF	11	2007-08-02 15:00:00	1.91667	46	5 days, 0:00:00	7 days, 18:30:00	6 days, 22:00:00	neg	BALD	2	15000	neg
43	DENV3		acute dengue infection	secondary	DF	12	2007-08-10 09:30:00	1.91667	46	12 days, 18:30:00	0:00:00	14 days, 16:30:00	neg	FUS	FUS	FUS	FUS
44	DENV1	3	acute dengue infection	primary	DHF II	1	2007-08-01 15:00:00	1.375	33	0:00:00	18:00:00	1 day, 9:00:00	pos	449250000	2	15000	pos
44	DENV1	3	acute dengue infection	primary	DHF II	2	2007-08-02 09:00:00	1.375	33	18:00:00	6:00:00	2 days, 3:00:00	pos	2487000000	1	1500	pos
44	DENV1	3	acute dengue infection	primary	DHF II	3	2007-08-02 15:00:00	1.375	33	1 day, 0:00:00	18:00:00	2 days, 9:00:00	pos	3058500000	1	1500	pos
44	DENV1	3	acute dengue infection	primary	DHF II	4	2007-08-03 09:00:00	1.375	33	1 day, 18:00:00	6:00:00	3 days, 3:00:00	pos	1330800000	1	1500	pos
44	DENV1	3	acute dengue infection	primary	DHF II	5	2007-08-03 15:00:00	1.375	33	2 days, 0:00:00	18:00:00	3 days, 9:00:00	pos	795900000	1	1500	pos
44	DENV1	3	acute dengue infection	primary	DHF II	6	2007-08-04 09:00:00	1.375	33	2 days, 18:00:00	6:00:00	4 days, 3:00:00	pos	236700000	1	1500	pos
44	DENV1	3	acute dengue infection	primary	DHF II	7	2007-08-04 15:00:00	1.375	33	3 days, 0:00:00	23:30:00	4 days, 9:00:00	pos	129015000	1	1500	pos
44	DENV1	3	acute dengue infection	primary	DHF II	8	2007-08-05 14:30:00	1.375	33	3 days, 23:30:00	1:30:00	5 days, 8:30:00	pos	5989500	1	1500	pos
44	DENV1	3	acute dengue infection	primary	DHF II	9	2007-08-05 16:00:00	1.375	33	4 days, 1:00:00	17:00:00	5 days, 10:00:00	pos	2653500	1	1500	pos
44	DENV1	3	acute dengue infection	primary	DHF II	10	2007-08-06 09:00:00	1.375	33	4 days, 18:00:00	6:00:00	6 days, 3:00:00	pos	26775	1	1500	pos
44	DENV1	3	acute dengue infection	primary	DHF II	11	2007-08-06 15:00:00	1.375	33	5 days, 0:00:00	18:00:00	6 days, 9:00:00	pos	34920	1	1500	pos
44	DENV1	3	acute dengue infection	primary	DHF II	12	2007-08-07 09:00:00	1.375	33	5 days, 18:00:00	7 days, 5:00:00	7 days, 3:00:00	pos	3736.5	1	1500	pos
44	DENV1	3	acute dengue infection	primary	DHF II	13	2007-08-14 14:00:00	1.375	33	12 days, 23:00:00	0:00:00	14 days, 8:00:00	neg	FUS	FUS	FUS	FUS	neg
45	DENV1	1	acute dengue infection	secondary	DF	1	2007-08-02 10:30:00	0.6875	16.5	0:00:00	4:30:00	16:30:00	pos	3622500000	2	15000	pos
45	DENV1	1	acute dengue infection	secondary	DF	2	2007-08-02 15:00:00	0.6875	16.5	4:30:00	18:00:00	21:00:00	pos	2178000000	2	15000	pos
45	DENV1	1	acute dengue infection	secondary	DF	3	2007-08-03 09:00:00	0.6875	16.5	22:30:00	6:00:00	1 day, 15:00:00	pos	5169000000	2	15000	pos
45	DENV1	1	acute dengue infection	secondary	DF	4	2007-08-03 15:00:00	0.6875	16.5	1 day, 4:30:00	18:00:00	1 day, 21:00:00	pos	4479000000	2	15000	pos
45	DENV1	1	acute dengue infection	secondary	DF	5	2007-08-04 09:00:00	0.6875	16.5	1 day, 22:30:00	6:00:00	2 days, 15:00:00	pos	501750000	2	15000	pos
45	DENV1	1	acute dengue infection	secondary	DF	6	2007-08-04 15:00:00	0.6875	16.5	2 days, 4:30:00	18:00:00	2 days, 21:00:00	pos	324750000	2	15000	pos
45	DENV1	1	acute dengue infection	secondary	DF	7	2007-08-05 09:00:00	0.6875	16.5	2 days, 22:30:00	6:00:00	3 days, 15:00:00	pos	74430000	2	15000	pos
45	DENV1	1	acute dengue infection	secondary	DF	8	2007-08-05 15:00:00	0.6875	16.5	3 days, 4:30:00	18:00:00	3 days, 21:00:00	pos	19560000	2	15000	pos
45	DENV1	1	acute dengue infection	secondary	DF	9	2007-08-06 09:00:00	0.6875	16.5	3 days, 22:30:00	6:00:00	4 days, 15:00:00	pos	37215	2	15000	pos
45	DENV1	1	acute dengue infection	secondary	DF	10	2007-08-06 15:00:00	0.6875	16.5	4 days, 4:30:00	18:00:00	4 days, 21:00:00	pos	BALD	2	15000	neg
45	DENV1	1	acute dengue infection	secondary	DF	11	2007-08-07 09:00:00	0.6875	16.5	4 days, 22:30:00	6:00:00	5 days, 15:00:00	pos	8038.5	1	1500	pos
45	DENV1	1	acute dengue infection	secondary	DF	12	2007-08-07 15:00:00	0.6875	16.5	5 days, 4:30:00	18:00:00	5 days, 21:00:00	pos	10242	1	1500	pos
45	DENV1	1	acute dengue infection	secondary	DF	13	2007-08-08 09:00:00	0.6875	16.5	5 days, 22:30:00	7 days, 0:00:00	6 days, 15:00:00	pos	3030	1	1500	pos
45	DENV1	1	acute dengue infection	secondary	DF	14	2007-08-15 09:00:00	0.6875	16.5	12 days, 22:30:00	0:00:00	13 days, 15:00:00	neg	FUS	FUS	FUS	FUS	5083.5 copies/ml plasma
46	DENV1	3	acute dengue infection	secondary	DF	1	2007-08-03 15:00:00	2.5	60	0:00:00	18:00:00	2 days, 12:00:00	pos	286650000	1	1500	pos
46	DENV1	3	acute dengue infection	secondary	DF	2	2007-08-04 09:00:00	2.5	60	18:00:00	6:00:00	3 days, 6:00:00	pos	BALD	1	1500	neg
46	DENV1	3	acute dengue infection	secondary	DF	3	2007-08-04 15:00:00	2.5	60	1 day, 0:00:00	18:00:00	3 days, 12:00:00	pos	BALD	1	1500	neg
46	DENV1	3	acute dengue infection	secondary	DF	4	2007-08-05 09:00:00	2.5	60	1 day, 18:00:00	6:00:00	4 days, 6:00:00	pos	BALD	1	1500	neg
46	DENV1	3	acute dengue infection	secondary	DF	5	2007-08-05 15:00:00	2.5	60	2 days, 0:00:00	18:00:00	4 days, 12:00:00	pos	BALD	1	1500	neg
46	DENV1	3	acute dengue infection	secondary	DF	6	2007-08-06 09:00:00	2.5	60	2 days, 18:00:00	6:00:00	5 days, 6:00:00	pos	BALD	1	1500	neg
46	DENV1	3	acute dengue infection	secondary	DF	7	2007-08-06 15:00:00	2.5	60	3 days, 0:00:00	18:00:00	5 days, 12:00:00	pos	BALD	1	1500	neg
46	DENV1	3	acute dengue infection	secondary	DF	8	2007-08-07 09:00:00	2.5	60	3 days, 18:00:00	6:00:00	6 days, 6:00:00	pos	BALD	1	1500	neg
46	DENV1	3	acute dengue infection	secondary	DF	9	2007-08-07 15:00:00	2.5	60	4 days, 0:00:00	18:00:00	6 days, 12:00:00	pos	BALD	1	1500	neg
46	DENV1	3	acute dengue infection	secondary	DF	10	2007-08-08 09:00:00	2.5	60	4 days, 18:00:00	6:00:00	7 days, 6:00:00	neg	BALD	1	1500	neg
46	DENV1	3	acute dengue infection	secondary	DF	11	2007-08-08 15:00:00	2.5	60	5 days, 0:00:00	18:00:00	7 days, 12:00:00	neg	BALD	1	1500	neg
46	DENV1	3	acute dengue infection	secondary	DF	12	2007-08-09 09:00:00	2.5	60	5 days, 18:00:00	7 days, 0:00:00	8 days, 6:00:00	neg	BALD	1	1500	neg
46	DENV1	3	acute dengue infection	secondary	DF	13	2007-08-16 09:00:00	2.5	60	12 days, 18:00:00	0:00:00	15 days, 6:00:00	neg	FUS	FUS	FUS	FUS
47	DENV2		acute dengue infection	secondary	DHF I	1	2007-08-03 15:00:00	0.583333	14	0:00:00	18:00:00	14:00:00	pos	1195650000	1	1500	pos
47	DENV2		acute dengue infection	secondary	DHF I	2	2007-08-04 09:00:00	0.583333	14	18:00:00	6:00:00	1 day, 8:00:00	pos	BALD	1	1500	neg
47	DENV2		acute dengue infection	secondary	DHF I	3	2007-08-04 15:00:00	0.583333	14	1 day, 0:00:00	18:00:00	1 day, 14:00:00	pos	5844	1	1500	pos
47	DENV2		acute dengue infection	secondary	DHF I	4	2007-08-05 09:00:00	0.583333	14	1 day, 18:00:00	6:00:00	2 days, 8:00:00	pos	BALD	1	1500	neg
47	DENV2		acute dengue infection	secondary	DHF I	5	2007-08-05 15:00:00	0.583333	14	2 days, 0:00:00	18:00:00	2 days, 14:00:00	pos	BALD	1	1500	neg
47	DENV2		acute dengue infection	secondary	DHF I	6	2007-08-06 09:00:00	0.583333	14	2 days, 18:00:00	6:00:00	3 days, 8:00:00	pos	BALD	1	1500	neg
47	DENV2		acute dengue infection	secondary	DHF I	7	2007-08-06 15:00:00	0.583333	14	3 days, 0:00:00	18:00:00	3 days, 14:00:00	pos	BALD	1	1500	neg
47	DENV2		acute dengue infection	secondary	DHF I	8	2007-08-07 09:00:00	0.583333	14	3 days, 18:00:00	6:00:00	4 days, 8:00:00	pos	BALD	1	1500	neg
47	DENV2		acute dengue infection	secondary	DHF I	9	2007-08-07 15:00:00	0.583333	14	4 days, 0:00:00	18:00:00	4 days, 14:00:00	neg	BALD	1	1500	neg
47	DENV2		acute dengue infection	secondary	DHF I	10	2007-08-08 09:00:00	0.583333	14	4 days, 18:00:00	6:00:00	5 days, 8:00:00	neg	BALD	1	1500	neg
47	DENV2		acute dengue infection	secondary	DHF I	11	2007-08-08 15:00:00	0.583333	14	5 days, 0:00:00	18:00:00	5 days, 14:00:00	neg	BALD	1	1500	neg
47	DENV2		acute dengue infection	secondary	DHF I	12	2007-08-09 09:00:00	0.583333	14	5 days, 18:00:00	6:00:00	6 days, 8:00:00	neg	BALD	1	1500	neg
47	DENV2		acute dengue infection	secondary	DHF I	13	2007-08-09 15:00:00	0.583333	14	6 days, 0:00:00	6 days, 18:00:00	6 days, 14:00:00	neg	BALD	1	1500	neg
47	DENV2		acute dengue infection	secondary	DHF I	14	2007-08-16 09:00:00	0.583333	14	12 days, 18:00:00	0:00:00	13 days, 8:00:00	neg	FUS	FUS	FUS	FUS
48	DENV3		acute dengue infection	secondary	DF	1	2007-08-06 15:00:00	2.04167	49	0:00:00	18:00:00	2 days, 1:00:00	pos	105480000	1	1500	pos
48	DENV3		acute dengue infection	secondary	DF	2	2007-08-07 09:00:00	2.04167	49	18:00:00	6:00:00	2 days, 19:00:00	pos	85275000	1	1500	pos
48	DENV3		acute dengue infection	secondary	DF	3	2007-08-07 15:00:00	2.04167	49	1 day, 0:00:00	18:00:00	3 days, 1:00:00	pos	28470000	1	1500	pos
48	DENV3		acute dengue infection	secondary	DF	4	2007-08-08 09:00:00	2.04167	49	1 day, 18:00:00	6:00:00	3 days, 19:00:00	pos	66285	1	1500	pos
48	DENV3		acute dengue infection	secondary	DF	5	2007-08-08 15:00:00	2.04167	49	2 days, 0:00:00	18:00:00	4 days, 1:00:00	pos	3513	1	1500	pos
48	DENV3		acute dengue infection	secondary	DF	6	2007-08-09 09:00:00	2.04167	49	2 days, 18:00:00	6:00:00	4 days, 19:00:00	neg	BALD	1	1500	neg
48	DENV3		acute dengue infection	secondary	DF	7	2007-08-09 15:00:00	2.04167	49	3 days, 0:00:00	18:00:00	5 days, 1:00:00	neg	BALD	1	1500	neg
48	DENV3		acute dengue infection	secondary	DF	8	2007-08-10 09:00:00	2.04167	49	3 days, 18:00:00	12 days, 1:30:00	5 days, 19:00:00	neg	BALD	1	1500	neg
48	DENV3		acute dengue infection	secondary	DF	9	2007-08-22 10:30:00	2.04167	49	15 days, 19:30:00	0:00:00	17 days, 20:30:00	neg	FUS	FUS	FUS	FUS
49	DENV1	3	acute dengue infection	primary	DF	1	2007-08-08 13:00:00	1.58333	38	0:00:00	20:00:00	1 day, 14:00:00	pos	797100000	1	1500	pos
49	DENV1	3	acute dengue infection	primary	DF	2	2007-08-09 09:00:00	1.58333	38	20:00:00	6:00:00	2 days, 10:00:00	pos	182250000	1	1500	pos
49	DENV1	3	acute dengue infection	primary	DF	3	2007-08-09 15:00:00	1.58333	38	1 day, 2:00:00	18:00:00	2 days, 16:00:00	pos	259950000	1	1500	pos
49	DENV1	3	acute dengue infection	primary	DF	4	2007-08-10 09:00:00	1.58333	38	1 day, 20:00:00	6:00:00	3 days, 10:00:00	pos	44130000	1	1500	pos
49	DENV1	3	acute dengue infection	primary	DF	5	2007-08-10 15:00:00	1.58333	38	2 days, 2:00:00	21:00:00	3 days, 16:00:00	pos	39690000	1	1500	pos
49	DENV1	3	acute dengue infection	primary	DF	6	2007-08-11 12:00:00	1.58333	38	2 days, 23:00:00	3:30:00	4 days, 13:00:00	pos	863850	1	1500	pos
49	DENV1	3	acute dengue infection	primary	DF	7	2007-08-11 15:30:00	1.58333	38	3 days, 2:30:00	17:30:00	4 days, 16:30:00	pos	215700	1	1500	pos
49	DENV1	3	acute dengue infection	primary	DF	8	2007-08-12 09:00:00	1.58333	38	3 days, 20:00:00	6:00:00	5 days, 10:00:00	pos	47925	1	1500	pos
49	DENV1	3	acute dengue infection	primary	DF	9	2007-08-12 15:00:00	1.58333	38	4 days, 2:00:00	18:00:00	5 days, 16:00:00	pos	7735.5	1	1500	pos
49	DENV1	3	acute dengue infection	primary	DF	10	2007-08-13 09:00:00	1.58333	38	4 days, 20:00:00	6:00:00	6 days, 10:00:00	pos	3804	1	1500	pos
49	DENV1	3	acute dengue infection	primary	DF	11	2007-08-13 15:00:00	1.58333	38	5 days, 2:00:00	18:00:00	6 days, 16:00:00	pos	7941	1	1500	pos
49	DENV1	3	acute dengue infection	primary	DF	12	2007-08-14 09:00:00	1.58333	38	5 days, 20:00:00	7 days, 0:00:00	7 days, 10:00:00	pos	4624.5	1	1500	pos
49	DENV1	3	acute dengue infection	primary	DF	13	2007-08-21 09:00:00	1.58333	38	12 days, 20:00:00	0:00:00	14 days, 10:00:00	neg	FUS	FUS	FUS	FUS	neg
50	DENV1	4	acute dengue infection	secondary	DF	1	2007-08-09 15:00:00	2	48	0:00:00	18:00:00	2 days, 0:00:00	pos	5631000000	1	1500	pos
50	DENV1	4	acute dengue infection	secondary	DF	2	2007-08-10 09:00:00	2	48	18:00:00	6:00:00	2 days, 18:00:00	pos	8721000000	1	1500	pos
50	DENV1	4	acute dengue infection	secondary	DF	3	2007-08-10 15:00:00	2	48	1 day, 0:00:00	18:00:00	3 days, 0:00:00	neg	13419000000	1	1500	pos
50	DENV1	4	acute dengue infection	secondary	DF	4	2007-08-11 09:00:00	2	48	1 day, 18:00:00	6:00:00	3 days, 18:00:00	pos	6190500000	1	1500	pos
50	DENV1	4	acute dengue infection	secondary	DF	5	2007-08-11 15:00:00	2	48	2 days, 0:00:00	18:00:00	4 days, 0:00:00	pos	3513000000	1	1500	pos
50	DENV1	4	acute dengue infection	secondary	DF	6	2007-08-12 09:00:00	2	48	2 days, 18:00:00	6:00:00	4 days, 18:00:00	pos	66975000	1	1500	pos
50	DENV1	4	acute dengue infection	secondary	DF	7	2007-08-12 15:00:00	2	48	3 days, 0:00:00	18:00:00	5 days, 0:00:00	pos	9397500	1	1500	pos
50	DENV1	4	acute dengue infection	secondary	DF	8	2007-08-13 09:00:00	2	48	3 days, 18:00:00	6:00:00	5 days, 18:00:00	pos	82155	1	1500	pos
50	DENV1	4	acute dengue infection	secondary	DF	9	2007-08-13 15:00:00	2	48	4 days, 0:00:00	18:00:00	6 days, 0:00:00	pos	62745	1	1500	pos
50	DENV1	4	acute dengue infection	secondary	DF	10	2007-08-14 09:00:00	2	48	4 days, 18:00:00	6:00:00	6 days, 18:00:00	pos	23895	1	1500	pos
50	DENV1	4	acute dengue infection	secondary	DF	11	2007-08-14 15:00:00	2	48	5 days, 0:00:00	18:00:00	7 days, 0:00:00	pos	11856	1	1500	pos
50	DENV1	4	acute dengue infection	secondary	DF	12	2007-08-15 09:00:00	2	48	5 days, 18:00:00	6:00:00	7 days, 18:00:00	pos	2329.5	1	1500	pos
50	DENV1	4	acute dengue infection	secondary	DF	13	2007-08-15 15:00:00	2	48	6 days, 0:00:00	6 days, 19:00:00	8 days, 0:00:00	pos	1632	1	1500	pos
50	DENV1	4	acute dengue infection	secondary	DF	14	2007-08-22 10:00:00	2	48	12 days, 19:00:00	0:00:00	14 days, 19:00:00	neg	FUS	FUS	FUS	FUS	neg
51	DENV1		acute dengue infection	secondary	DHF I	1	2007-08-09 15:00:00	1.91667	46	0:00:00	18:00:00	1 day, 22:00:00	pos	108255	1	1500	pos
51	DENV1		acute dengue infection	secondary	DHF I	2	2007-08-10 09:00:00	1.91667	46	18:00:00	6:00:00	2 days, 16:00:00	neg	6223.5	1	1500	pos
51	DENV1		acute dengue infection	secondary	DHF I	3	2007-08-10 15:00:00	1.91667	46	1 day, 0:00:00	18:00:00	2 days, 22:00:00	pos	PB	PB	PB	N/A	wrong labelling
51	DENV1		acute dengue infection	secondary	DHF I	4	2007-08-11 09:00:00	1.91667	46	1 day, 18:00:00	6:00:00	3 days, 16:00:00	neg	BALD	1	1500	neg
51	DENV1		acute dengue infection	secondary	DHF I	5	2007-08-11 15:00:00	1.91667	46	2 days, 0:00:00	18:00:00	3 days, 22:00:00	neg	BALD	1	1500	neg
51	DENV1		acute dengue infection	secondary	DHF I	6	2007-08-12 09:00:00	1.91667	46	2 days, 18:00:00	6:00:00	4 days, 16:00:00	neg	BALD	1	1500	neg
51	DENV1		acute dengue infection	secondary	DHF I	7	2007-08-12 15:00:00	1.91667	46	3 days, 0:00:00	18:00:00	4 days, 22:00:00	neg	BALD	1	1500	neg
51	DENV1		acute dengue infection	secondary	DHF I	8	2007-08-13 09:00:00	1.91667	46	3 days, 18:00:00	6:00:00	5 days, 16:00:00	neg	BALD	1	1500	neg
51	DENV1		acute dengue infection	secondary	DHF I	9	2007-08-13 15:00:00	1.91667	46	4 days, 0:00:00	18:00:00	5 days, 22:00:00	neg	BALD	1	1500	neg
51	DENV1		acute dengue infection	secondary	DHF I	10	2007-08-14 09:00:00	1.91667	46	4 days, 18:00:00	6:00:00	6 days, 16:00:00	neg	BALD	1	1500	neg
51	DENV1		acute dengue infection	secondary	DHF I	11	2007-08-14 15:00:00	1.91667	46	5 days, 0:00:00	18:00:00	6 days, 22:00:00	neg	BALD	1	1500	neg
51	DENV1		acute dengue infection	secondary	DHF I	12	2007-08-15 09:00:00	1.91667	46	5 days, 18:00:00	0:00:00	7 days, 16:00:00	neg	BALD	1	1500	neg
52	DENV1	6	acute dengue infection	secondary	DF	1	2007-08-09 15:00:00	0.958333	23	0:00:00	18:00:00	23:00:00	pos	3069000000	1	1500	pos
52	DENV1	6	acute dengue infection	secondary	DF	2	2007-08-10 09:00:00	0.958333	23	18:00:00	6:00:00	1 day, 17:00:00	pos	5550000000	1	1500	pos
52	DENV1	6	acute dengue infection	secondary	DF	3	2007-08-10 15:00:00	0.958333	23	1 day, 0:00:00	18:00:00	1 day, 23:00:00	pos	5866500000	1	1500	pos
52	DENV1	6	acute dengue infection	secondary	DF	4	2007-08-11 09:00:00	0.958333	23	1 day, 18:00:00	6:00:00	2 days, 17:00:00	pos	3694500000	1	1500	pos
52	DENV1	6	acute dengue infection	secondary	DF	5	2007-08-11 15:00:00	0.958333	23	2 days, 0:00:00	18:00:00	2 days, 23:00:00	pos	4626000000	1	1500	pos
52	DENV1	6	acute dengue infection	secondary	DF	6	2007-08-12 09:00:00	0.958333	23	2 days, 18:00:00	6:00:00	3 days, 17:00:00	pos	131340000	1	1500	pos
52	DENV1	6	acute dengue infection	secondary	DF	7	2007-08-12 15:00:00	0.958333	23	3 days, 0:00:00	18:00:00	3 days, 23:00:00	pos	116250000	1	1500	pos
52	DENV1	6	acute dengue infection	secondary	DF	8	2007-08-13 09:00:00	0.958333	23	3 days, 18:00:00	6:00:00	4 days, 17:00:00	pos	3369000	1	1500	pos
52	DENV1	6	acute dengue infection	secondary	DF	9	2007-08-13 15:00:00	0.958333	23	4 days, 0:00:00	18:00:00	4 days, 23:00:00	pos	500700	1	1500	pos
52	DENV1	6	acute dengue infection	secondary	DF	10	2007-08-14 09:00:00	0.958333	23	4 days, 18:00:00	6:00:00	5 days, 17:00:00	pos	17925	1	1500	pos
52	DENV1	6	acute dengue infection	secondary	DF	11	2007-08-14 15:00:00	0.958333	23	5 days, 0:00:00	18:00:00	5 days, 23:00:00	pos	24675	1	1500	pos
52	DENV1	6	acute dengue infection	secondary	DF	12	2007-08-15 09:00:00	0.958333	23	5 days, 18:00:00	6:00:00	6 days, 17:00:00	pos	BALD	1	1500	neg
52	DENV1	6	acute dengue infection	secondary	DF	13	2007-08-15 15:00:00	0.958333	23	6 days, 0:00:00	6 days, 18:00:00	6 days, 23:00:00	pos	5698.5	1	1500	pos
52	DENV1	6	acute dengue infection	secondary	DF	14	2007-08-22 09:00:00	0.958333	23	12 days, 18:00:00	0:00:00	13 days, 17:00:00	pos	FUS	FUS	FUS	FUS	neg
53	DENV2		acute dengue infection	secondary	DF	1	2007-08-13 11:30:00	3.39583	81.5	0:00:00	3:30:00	3 days, 9:30:00	pos	83820000	1	1500	pos
53	DENV2		acute dengue infection	secondary	DF	2	2007-08-13 15:00:00	3.39583	81.5	3:30:00	18:00:00	3 days, 13:00:00	pos	48495000	1	1500	pos
53	DENV2		acute dengue infection	secondary	DF	3	2007-08-14 09:00:00	3.39583	81.5	21:30:00	6:00:00	4 days, 7:00:00	pos	5200500	1	1500	pos
53	DENV2		acute dengue infection	secondary	DF	4	2007-08-14 15:00:00	3.39583	81.5	1 day, 3:30:00	18:00:00	4 days, 13:00:00	pos	1815000	1	1500	pos
53	DENV2		acute dengue infection	secondary	DF	5	2007-08-15 09:00:00	3.39583	81.5	1 day, 21:30:00	6:00:00	5 days, 7:00:00	neg	24840	1	1500	pos
53	DENV2		acute dengue infection	secondary	DF	6	2007-08-15 15:00:00	3.39583	81.5	2 days, 3:30:00	18:00:00	5 days, 13:00:00	neg	7545	1	1500	pos
53	DENV2		acute dengue infection	secondary	DF	7	2007-08-16 09:00:00	3.39583	81.5	2 days, 21:30:00	6:00:00	6 days, 7:00:00	neg	BALD	2	15000	neg
53	DENV2		acute dengue infection	secondary	DF	8	2007-08-16 15:00:00	3.39583	81.5	3 days, 3:30:00	18:00:00	6 days, 13:00:00	neg	BALD	1	1500	neg
53	DENV2		acute dengue infection	secondary	DF	9	2007-08-17 09:00:00	3.39583	81.5	3 days, 21:30:00	10 days, 6:00:00	7 days, 7:00:00	neg	BALD	1	1500	neg
53	DENV2		acute dengue infection	secondary	DF	10	2007-08-27 15:00:00	3.39583	81.5	14 days, 3:30:00	0:00:00	17 days, 13:00:00	neg	FUS	FUS	FUS	FUS
54	DENV1	4	acute dengue infection	primary	DF	1	2007-08-20 10:30:00	1.8125	43.5	0:00:00	4:30:00	1 day, 19:30:00	pos	202800000	1	1500	pos
54	DENV1	4	acute dengue infection	primary	DF	2	2007-08-20 15:00:00	1.8125	43.5	4:30:00	18:00:00	2 days, 0:00:00	pos	486300000	1	1500	pos
54	DENV1	4	acute dengue infection	primary	DF	3	2007-08-21 09:00:00	1.8125	43.5	22:30:00	6:00:00	2 days, 18:00:00	pos	493500000	1	1500	pos
54	DENV1	4	acute dengue infection	primary	DF	4	2007-08-21 15:00:00	1.8125	43.5	1 day, 4:30:00	18:00:00	3 days, 0:00:00	pos	811500000	1	1500	pos
54	DENV1	4	acute dengue infection	primary	DF	5	2007-08-22 09:00:00	1.8125	43.5	1 day, 22:30:00	6:00:00	3 days, 18:00:00	pos	426900000	1	1500	pos
54	DENV1	4	acute dengue infection	primary	DF	6	2007-08-22 15:00:00	1.8125	43.5	2 days, 4:30:00	18:00:00	4 days, 0:00:00	pos	132630000	1	1500	pos
54	DENV1	4	acute dengue infection	primary	DF	7	2007-08-23 09:00:00	1.8125	43.5	2 days, 22:30:00	6:00:00	4 days, 18:00:00	pos	15900000	1	1500	pos
54	DENV1	4	acute dengue infection	primary	DF	8	2007-08-23 15:00:00	1.8125	43.5	3 days, 4:30:00	18:00:00	5 days, 0:00:00	pos	6280500	1	1500	pos
54	DENV1	4	acute dengue infection	primary	DF	9	2007-08-24 09:00:00	1.8125	43.5	3 days, 22:30:00	6:00:00	5 days, 18:00:00	pos	43305	1	1500	pos
54	DENV1	4	acute dengue infection	primary	DF	10	2007-08-24 15:00:00	1.8125	43.5	4 days, 4:30:00	18:00:00	6 days, 0:00:00	pos	25215	1	1500	pos
54	DENV1	4	acute dengue infection	primary	DF	11	2007-08-25 09:00:00	1.8125	43.5	4 days, 22:30:00	6:00:00	6 days, 18:00:00	pos	11356.5	1	1500	pos
54	DENV1	4	acute dengue infection	primary	DF	12	2007-08-25 15:00:00	1.8125	43.5	5 days, 4:30:00	10 days, 19:00:00	7 days, 0:00:00	pos	BALD	1	1500	neg
54	DENV1	4	acute dengue infection	primary	DF	13	2007-09-05 10:00:00	1.8125	43.5	15 days, 23:30:00	0:00:00	17 days, 19:00:00	neg	FUS	FUS	FUS	FUS
55	neg		acute dengue infection	secondary	DF	1	2007-08-21 09:00:00	1.54167	37	0:00:00	6:00:00	1 day, 13:00:00	neg	N/A	N/A	N/A	neg
55	neg		acute dengue infection	secondary	DF	2	2007-08-21 15:00:00	1.54167	37	6:00:00	18:00:00	1 day, 19:00:00	neg	N/A	N/A	N/A	N/A
55	neg		acute dengue infection	secondary	DF	3	2007-08-22 09:00:00	1.54167	37	1 day, 0:00:00	6:00:00	2 days, 13:00:00	neg	N/A	N/A	N/A	N/A
55	neg		acute dengue infection	secondary	DF	4	2007-08-22 15:00:00	1.54167	37	1 day, 6:00:00	18:00:00	2 days, 19:00:00	neg	N/A	N/A	N/A	N/A
55	neg		acute dengue infection	secondary	DF	5	2007-08-23 09:00:00	1.54167	37	2 days, 0:00:00	6:00:00	3 days, 13:00:00	neg	N/A	N/A	N/A	N/A
55	neg		acute dengue infection	secondary	DF	6	2007-08-23 15:00:00	1.54167	37	2 days, 6:00:00	18:00:00	3 days, 19:00:00	neg	N/A	N/A	N/A	N/A
55	neg		acute dengue infection	secondary	DF	7	2007-08-24 09:00:00	1.54167	37	3 days, 0:00:00	6:00:00	4 days, 13:00:00	neg	N/A	N/A	N/A	N/A
55	neg		acute dengue infection	secondary	DF	8	2007-08-24 15:00:00	1.54167	37	3 days, 6:00:00	18:00:00	4 days, 19:00:00	neg	N/A	N/A	N/A	N/A
55	neg		acute dengue infection	secondary	DF	9	2007-08-25 09:00:00	1.54167	37	4 days, 0:00:00	6:00:00	5 days, 13:00:00	neg	N/A	N/A	N/A	N/A
55	neg		acute dengue infection	secondary	DF	10	2007-08-25 15:00:00	1.54167	37	4 days, 6:00:00	10 days, 19:00:00	5 days, 19:00:00	neg	N/A	N/A	N/A	N/A
55	neg		acute dengue infection	secondary	DF	11	2007-09-05 10:00:00	1.54167	37	15 days, 1:00:00	0:00:00	16 days, 14:00:00	neg	N/A	N/A	N/A	N/A
56	DENV2		acute dengue infection	secondary	DF	1	2007-08-27 15:00:00	1	24	0:00:00	18:00:00	1 day, 0:00:00	pos	102150000	1	1500	pos
56	DENV2		acute dengue infection	secondary	DF	2	2007-08-28 09:00:00	1	24	18:00:00	6:00:00	1 day, 18:00:00	pos	52980000	1	1500	pos
56	DENV2		acute dengue infection	secondary	DF	3	2007-08-28 15:00:00	1	24	1 day, 0:00:00	18:00:00	2 days, 0:00:00	pos	51255000	1	1500	pos
56	DENV2		acute dengue infection	secondary	DF	4	2007-08-29 09:00:00	1	24	1 day, 18:00:00	6:00:00	2 days, 18:00:00	pos	8763000	1	1500	pos
56	DENV2		acute dengue infection	secondary	DF	5	2007-08-29 15:00:00	1	24	2 days, 0:00:00	18:00:00	3 days, 0:00:00	pos	7206000	1	1500	pos
56	DENV2		acute dengue infection	secondary	DF	6	2007-08-30 09:00:00	1	24	2 days, 18:00:00	6:00:00	3 days, 18:00:00	pos	145620	1	1500	pos
56	DENV2		acute dengue infection	secondary	DF	7	2007-08-30 15:00:00	1	24	3 days, 0:00:00	18:00:00	4 days, 0:00:00	pos	16260	1	1500	pos
56	DENV2		acute dengue infection	secondary	DF	8	2007-08-31 09:00:00	1	24	3 days, 18:00:00	6:00:00	4 days, 18:00:00	neg	BALD	1	1500	neg
56	DENV2		acute dengue infection	secondary	DF	9	2007-08-31 15:00:00	1	24	4 days, 0:00:00	18:00:00	5 days, 0:00:00	pos	BALD	1	1500	neg
56	DENV2		acute dengue infection	secondary	DF	10	2007-09-01 09:00:00	1	24	4 days, 18:00:00	6:00:00	5 days, 18:00:00	pos	BALD	1	1500	neg
56	DENV2		acute dengue infection	secondary	DF	11	2007-09-01 15:00:00	1	24	5 days, 0:00:00	18:00:00	6 days, 0:00:00	pos	BALD	1	1500	neg
56	DENV2		acute dengue infection	secondary	DF	12	2007-09-02 09:00:00	1	24	5 days, 18:00:00	6:00:00	6 days, 18:00:00	neg	BALD	1	1500	neg
56	DENV2		acute dengue infection	secondary	DF	13	2007-09-02 15:00:00	1	24	6 days, 0:00:00	7 days, 19:30:00	7 days, 0:00:00	neg	BALD	1	1500	neg
56	DENV2		acute dengue infection	secondary	DF	14	2007-09-10 10:30:00	1	24	13 days, 19:30:00	0:00:00	14 days, 19:30:00	neg	FUS	FUS	FUS	FUS
57	DENV1	3	acute dengue infection	secondary	DF	1	2007-09-06 15:40:00	1.52083	36.5	0:00:00	17:20:00	1 day, 12:30:00	pos	1881000000	1	1500	pos
57	DENV1	3	acute dengue infection	secondary	DF	2	2007-09-07 09:00:00	1.52083	36.5	17:20:00	6:00:00	2 days, 5:50:00	pos	612300000	1	1500	pos
57	DENV1	3	acute dengue infection	secondary	DF	3	2007-09-07 15:00:00	1.52083	36.5	23:20:00	18:00:00	2 days, 11:50:00	pos	1336950000	1	1500	pos
57	DENV1	3	acute dengue infection	secondary	DF	4	2007-09-08 09:00:00	1.52083	36.5	1 day, 17:20:00	6:00:00	3 days, 5:50:00	pos	623850000	1	1500	pos
57	DENV1	3	acute dengue infection	secondary	DF	5	2007-09-08 15:00:00	1.52083	36.5	1 day, 23:20:00	20:30:00	3 days, 11:50:00	pos	289050000	1	1500	pos
57	DENV1	3	acute dengue infection	secondary	DF	6	2007-09-09 11:30:00	1.52083	36.5	2 days, 19:50:00	3:30:00	4 days, 8:20:00	pos	22755000	1	1500	pos
57	DENV1	3	acute dengue infection	secondary	DF	7	2007-09-09 15:00:00	1.52083	36.5	2 days, 23:20:00	18:00:00	4 days, 11:50:00	pos	11578500	1	1500	pos
57	DENV1	3	acute dengue infection	secondary	DF	8	2007-09-10 09:00:00	1.52083	36.5	3 days, 17:20:00	6:00:00	5 days, 5:50:00	pos	16995	1	1500	pos
57	DENV1	3	acute dengue infection	secondary	DF	9	2007-09-10 15:00:00	1.52083	36.5	3 days, 23:20:00	18:00:00	5 days, 11:50:00	pos	9651	1	1500	pos
57	DENV1	3	acute dengue infection	secondary	DF	10	2007-09-11 09:00:00	1.52083	36.5	4 days, 17:20:00	6:00:00	6 days, 5:50:00	pos	BALD	1	1500	neg
57	DENV1	3	acute dengue infection	secondary	DF	11	2007-09-11 15:00:00	1.52083	36.5	4 days, 23:20:00	7 days, 19:00:00	6 days, 11:50:00	pos	BALD	1	1500	neg
57	DENV1	3	acute dengue infection	secondary	DF	12	2007-09-19 10:00:00	1.52083	36.5	12 days, 18:20:00	0:00:00	14 days, 6:50:00	pos	FUS	FUS	FUS	FUS
58	DENV1	3	acute dengue infection	secondary	DF	1	2007-09-07 15:00:00	1.79167	43	0:00:00	18:00:00	1 day, 19:00:00	pos	158550000	1	1500	pos
58	DENV1	3	acute dengue infection	secondary	DF	2	2007-09-08 09:00:00	1.79167	43	18:00:00	6:00:00	2 days, 13:00:00	pos	11064000	1	1500	pos
58	DENV1	3	acute dengue infection	secondary	DF	3	2007-09-08 15:00:00	1.79167	43	1 day, 0:00:00	20:30:00	2 days, 19:00:00	pos	2700000	1	1500	pos
58	DENV1	3	acute dengue infection	secondary	DF	4	2007-09-09 11:30:00	1.79167	43	1 day, 20:30:00	3:30:00	3 days, 15:30:00	neg	BALD	1	1500	neg
58	DENV1	3	acute dengue infection	secondary	DF	5	2007-09-09 15:00:00	1.79167	43	2 days, 0:00:00	18:00:00	3 days, 19:00:00	neg	BALD	1	1500	neg
58	DENV1	3	acute dengue infection	secondary	DF	6	2007-09-10 09:00:00	1.79167	43	2 days, 18:00:00	6:00:00	4 days, 13:00:00	neg	BALD	1	1500	neg
58	DENV1	3	acute dengue infection	secondary	DF	7	2007-09-10 15:00:00	1.79167	43	3 days, 0:00:00	18:00:00	4 days, 19:00:00	neg	BALD	1	1500	neg
58	DENV1	3	acute dengue infection	secondary	DF	8	2007-09-11 09:00:00	1.79167	43	3 days, 18:00:00	9 days, 0:00:00	5 days, 13:00:00	neg	BALD	1	1500	neg
58	DENV1	3	acute dengue infection	secondary	DF	9	2007-09-20 09:00:00	1.79167	43	12 days, 18:00:00	0:00:00	14 days, 13:00:00	neg	FUS	FUS	FUS	FUS
59	DENV1	6	acute dengue infection	secondary	DHF I	1	2007-09-10 16:00:00	2.33333	56	0:00:00	17:00:00	2 days, 8:00:00	pos	16500000000	2	15000	pos
59	DENV1	6	acute dengue infection	secondary	DHF I	2	2007-09-11 09:00:00	2.33333	56	17:00:00	6:00:00	3 days, 1:00:00	pos	10719000000	2	15000	pos
59	DENV1	6	acute dengue infection	secondary	DHF I	3	2007-09-11 15:00:00	2.33333	56	23:00:00	18:00:00	3 days, 7:00:00	pos	2646000000	2	15000	pos
59	DENV1	6	acute dengue infection	secondary	DHF I	4	2007-09-12 09:00:00	2.33333	56	1 day, 17:00:00	6:00:00	4 days, 1:00:00	pos	19065000	2	15000	pos
59	DENV1	6	acute dengue infection	secondary	DHF I	5	2007-09-12 15:00:00	2.33333	56	1 day, 23:00:00	18:00:00	4 days, 7:00:00	pos	868200	2	15000	pos
59	DENV1	6	acute dengue infection	secondary	DHF I	6	2007-09-13 09:00:00	2.33333	56	2 days, 17:00:00	6:00:00	5 days, 1:00:00	pos	16440	2	15000	pos
59	DENV1	6	acute dengue infection	secondary	DHF I	7	2007-09-13 15:00:00	2.33333	56	2 days, 23:00:00	18:00:00	5 days, 7:00:00	pos	BALD	2	15000	neg
59	DENV1	6	acute dengue infection	secondary	DHF I	8	2007-09-14 09:00:00	2.33333	56	3 days, 17:00:00	10 days, 6:30:00	6 days, 1:00:00	pos	BALD	2	15000	neg
59	DENV1	6	acute dengue infection	secondary	DHF I	9	2007-09-24 15:30:00	2.33333	56	13 days, 23:30:00	0:00:00	16 days, 7:30:00	pos	FUS	FUS	FUS	FUS
60	DENV1	3	acute dengue infection	secondary	DF	1	2007-09-12 09:00:00	2.125	51	0:00:00	6:00:00	2 days, 3:00:00	pos	2670000000	2	15000	pos
60	DENV1	3	acute dengue infection	secondary	DF	2	2007-09-12 15:00:00	2.125	51	6:00:00	18:00:00	2 days, 9:00:00	pos	966600000	2	15000	pos
60	DENV1	3	acute dengue infection	secondary	DF	3	2007-09-13 09:00:00	2.125	51	1 day, 0:00:00	6:00:00	3 days, 3:00:00	pos	139665000	2	15000	pos
60	DENV1	3	acute dengue infection	secondary	DF	4	2007-09-13 15:00:00	2.125	51	1 day, 6:00:00	18:00:00	3 days, 9:00:00	pos	99900000	2	15000	pos
60	DENV1	3	acute dengue infection	secondary	DF	5	2007-09-14 09:00:00	2.125	51	2 days, 0:00:00	6:00:00	4 days, 3:00:00	pos	11626500	2	15000	pos
60	DENV1	3	acute dengue infection	secondary	DF	6	2007-09-14 15:00:00	2.125	51	2 days, 6:00:00	18:00:00	4 days, 9:00:00	pos	5638500	2	15000	pos
60	DENV1	3	acute dengue infection	secondary	DF	7	2007-09-15 09:00:00	2.125	51	3 days, 0:00:00	6:00:00	5 days, 3:00:00	pos	21480	2	15000	pos
60	DENV1	3	acute dengue infection	secondary	DF	8	2007-09-15 15:00:00	2.125	51	3 days, 6:00:00	18:00:00	5 days, 9:00:00	pos	BALD	2	15000	neg
60	DENV1	3	acute dengue infection	secondary	DF	9	2007-09-16 09:00:00	2.125	51	4 days, 0:00:00	6:00:00	6 days, 3:00:00	pos	BALD	2	15000	neg
60	DENV1	3	acute dengue infection	secondary	DF	10	2007-09-16 15:00:00	2.125	51	4 days, 6:00:00	18:00:00	6 days, 9:00:00	pos	BALD	2	15000	neg
60	DENV1	3	acute dengue infection	secondary	DF	11	2007-09-17 09:00:00	2.125	51	5 days, 0:00:00	6:00:00	7 days, 3:00:00	pos	BALD	2	15000	neg
60	DENV1	3	acute dengue infection	secondary	DF	12	2007-09-17 15:00:00	2.125	51	5 days, 6:00:00	7 days, 17:45:00	7 days, 9:00:00	pos	BALD	2	15000	neg
60	DENV1	3	acute dengue infection	secondary	DF	13	2007-09-25 08:45:00	2.125	51	12 days, 23:45:00	0:00:00	15 days, 2:45:00	neg	FUS	FUS	FUS	FUS
61	DENV2		acute dengue infection	secondary	DHF I	1	2007-09-13 09:30:00	2.0625	49.5	0:00:00	5:30:00	2 days, 1:30:00	pos	76845000	1	1500	pos
61	DENV2		acute dengue infection	secondary	DHF I	2	2007-09-13 15:00:00	2.0625	49.5	5:30:00	18:00:00	2 days, 7:00:00	pos	79365000	1	1500	pos
61	DENV2		acute dengue infection	secondary	DHF I	3	2007-09-14 09:00:00	2.0625	49.5	23:30:00	6:00:00	3 days, 1:00:00	pos	34470000	1	1500	pos
61	DENV2		acute dengue infection	secondary	DHF I	4	2007-09-14 15:00:00	2.0625	49.5	1 day, 5:30:00	22:00:00	3 days, 7:00:00	pos	7101000	1	1500	pos
61	DENV2		acute dengue infection	secondary	DHF I	5	2007-09-15 13:00:00	2.0625	49.5	2 days, 3:30:00	2:00:00	4 days, 5:00:00	neg	36645	1	1500	pos
61	DENV2		acute dengue infection	secondary	DHF I	6	2007-09-15 15:00:00	2.0625	49.5	2 days, 5:30:00	18:00:00	4 days, 7:00:00	neg	19530	1	1500	pos
61	DENV2		acute dengue infection	secondary	DHF I	7	2007-09-16 09:00:00	2.0625	49.5	2 days, 23:30:00	6:00:00	5 days, 1:00:00	neg	BALD	1	1500	neg
61	DENV2		acute dengue infection	secondary	DHF I	8	2007-09-16 15:00:00	2.0625	49.5	3 days, 5:30:00	18:00:00	5 days, 7:00:00	neg	BALD	1	1500	neg
61	DENV2		acute dengue infection	secondary	DHF I	9	2007-09-17 09:00:00	2.0625	49.5	3 days, 23:30:00	6:00:00	6 days, 1:00:00	neg	BALD	1	1500	neg
61	DENV2		acute dengue infection	secondary	DHF I	10	2007-09-17 15:00:00	2.0625	49.5	4 days, 5:30:00	18:00:00	6 days, 7:00:00	neg	BALD	1	1500	neg
61	DENV2		acute dengue infection	secondary	DHF I	11	2007-09-18 09:00:00	2.0625	49.5	4 days, 23:30:00	6:00:00	7 days, 1:00:00	neg	BALD	1	1500	neg
61	DENV2		acute dengue infection	secondary	DHF I	12	2007-09-18 15:00:00	2.0625	49.5	5 days, 5:30:00	7 days, 18:00:00	7 days, 7:00:00	neg	BALD	1	1500	neg
61	DENV2		acute dengue infection	secondary	DHF I	13	2007-09-26 09:00:00	2.0625	49.5	12 days, 23:30:00	0:00:00	15 days, 1:00:00	neg	FUS	FUS	FUS	FUS
62	DENV1	6	acute dengue infection	secondary	DF	1	2007-09-13 09:00:00	2	48	0:00:00	6:00:00	2 days, 0:00:00	pos	846450000	1	1500	pos
62	DENV1	6	acute dengue infection	secondary	DF	2	2007-09-13 15:00:00	2	48	6:00:00	18:00:00	2 days, 6:00:00	pos	108375000	1	1500	pos
62	DENV1	6	acute dengue infection	secondary	DF	3	2007-09-14 09:00:00	2	48	1 day, 0:00:00	6:00:00	3 days, 0:00:00	pos	1490550	1	1500	pos
62	DENV1	6	acute dengue infection	secondary	DF	4	2007-09-14 15:00:00	2	48	1 day, 6:00:00	18:00:00	3 days, 6:00:00	pos	44100	1	1500	pos
62	DENV1	6	acute dengue infection	secondary	DF	5	2007-09-15 09:00:00	2	48	2 days, 0:00:00	0:00:00	4 days, 0:00:00	neg	11547	1	1500	pos
63	DENV2		acute dengue infection	primary	DF	1	2007-09-14 09:00:00	2.91667	70	0:00:00	6:00:00	2 days, 22:00:00	pos	5727000	1	1500	pos
63	DENV2		acute dengue infection	primary	DF	2	2007-09-14 15:00:00	2.91667	70	6:00:00	18:00:00	3 days, 4:00:00	pos	3105000	1	1500	pos
63	DENV2		acute dengue infection	primary	DF	3	2007-09-15 09:00:00	2.91667	70	1 day, 0:00:00	6:00:00	3 days, 22:00:00	pos	1284300	1	1500	pos
63	DENV2		acute dengue infection	primary	DF	4	2007-09-15 15:00:00	2.91667	70	1 day, 6:00:00	18:00:00	4 days, 4:00:00	pos	241650	1	1500	pos
63	DENV2		acute dengue infection	primary	DF	5	2007-09-16 09:00:00	2.91667	70	2 days, 0:00:00	6:00:00	4 days, 22:00:00	pos	21405	1	1500	pos
63	DENV2		acute dengue infection	primary	DF	6	2007-09-16 15:00:00	2.91667	70	2 days, 6:00:00	18:00:00	5 days, 4:00:00	pos	8995.5	1	1500	pos
63	DENV2		acute dengue infection	primary	DF	7	2007-09-17 09:00:00	2.91667	70	3 days, 0:00:00	6:00:00	5 days, 22:00:00	pos	BALD	1	1500	neg
63	DENV2		acute dengue infection	primary	DF	8	2007-09-17 15:00:00	2.91667	70	3 days, 6:00:00	18:00:00	6 days, 4:00:00	pos	BALD	1	1500	neg
63	DENV2		acute dengue infection	primary	DF	9	2007-09-18 09:00:00	2.91667	70	4 days, 0:00:00	6:00:00	6 days, 22:00:00	pos	BALD	1	1500	neg
63	DENV2		acute dengue infection	primary	DF	10	2007-09-18 15:00:00	2.91667	70	4 days, 6:00:00	18:00:00	7 days, 4:00:00	pos	BALD	1	1500	neg
63	DENV2		acute dengue infection	primary	DF	11	2007-09-19 09:00:00	2.91667	70	5 days, 0:00:00	14 days, 0:00:00	7 days, 22:00:00	pos	BALD	1	1500	neg
63	DENV2		acute dengue infection	primary	DF	12	2007-10-03 09:00:00	2.91667	70	19 days, 0:00:00	0:00:00	21 days, 22:00:00	neg	FUS	FUS	FUS	FUS
64	DENV2		acute dengue infection	secondary	DHF I	1	2007-09-14 09:50:00	2.43056	58.3333	0:00:00	5:10:00	2 days, 10:20:00	pos	107040000	1	1500	pos
64	DENV2		acute dengue infection	secondary	DHF I	2	2007-09-14 15:00:00	2.43056	58.3333	5:10:00	18:00:00	2 days, 15:30:00	pos	67290000	1	1500	pos
64	DENV2		acute dengue infection	secondary	DHF I	3	2007-09-15 09:00:00	2.43056	58.3333	23:10:00	6:00:00	3 days, 9:30:00	pos	13105500	1	1500	pos
64	DENV2		acute dengue infection	secondary	DHF I	4	2007-09-15 15:00:00	2.43056	58.3333	1 day, 5:10:00	18:00:00	3 days, 15:30:00	pos	13414500	1	1500	pos
64	DENV2		acute dengue infection	secondary	DHF I	5	2007-09-16 09:00:00	2.43056	58.3333	1 day, 23:10:00	6:00:00	4 days, 9:30:00	pos	109125	1	1500	pos
64	DENV2		acute dengue infection	secondary	DHF I	6	2007-09-16 15:00:00	2.43056	58.3333	2 days, 5:10:00	18:00:00	4 days, 15:30:00	pos	6970.5	1	1500	pos
64	DENV2		acute dengue infection	secondary	DHF I	7	2007-09-17 09:00:00	2.43056	58.3333	2 days, 23:10:00	6:00:00	5 days, 9:30:00	neg	BALD	1	1500	neg
64	DENV2		acute dengue infection	secondary	DHF I	8	2007-09-17 15:00:00	2.43056	58.3333	3 days, 5:10:00	18:00:00	5 days, 15:30:00	neg	BALD	1	1500	neg
64	DENV2		acute dengue infection	secondary	DHF I	9	2007-09-18 09:00:00	2.43056	58.3333	3 days, 23:10:00	6:00:00	6 days, 9:30:00	neg	BALD	1	1500	neg
64	DENV2		acute dengue infection	secondary	DHF I	10	2007-09-18 15:00:00	2.43056	58.3333	4 days, 5:10:00	18:00:00	6 days, 15:30:00	neg	BALD	1	1500	neg
64	DENV2		acute dengue infection	secondary	DHF I	11	2007-09-19 09:00:00	2.43056	58.3333	4 days, 23:10:00	0:00:00	7 days, 9:30:00	neg	BALD	1	1500	neg
65	DENV1	3	acute dengue infection	secondary	DF	1	2007-09-18 09:30:00	2.14583	51.5	0:00:00	5:30:00	2 days, 3:30:00	neg	724650000	1	1500	pos
65	DENV1	3	acute dengue infection	secondary	DF	2	2007-09-18 15:00:00	2.14583	51.5	5:30:00	18:00:00	2 days, 9:00:00	neg	206400000	1	1500	pos
65	DENV1	3	acute dengue infection	secondary	DF	3	2007-09-19 09:00:00	2.14583	51.5	23:30:00	6:00:00	3 days, 3:00:00	neg	51030000	1	1500	pos
65	DENV1	3	acute dengue infection	secondary	DF	4	2007-09-19 15:00:00	2.14583	51.5	1 day, 5:30:00	18:00:00	3 days, 9:00:00	neg	12546000	1	1500	pos
65	DENV1	3	acute dengue infection	secondary	DF	5	2007-09-20 09:00:00	2.14583	51.5	1 day, 23:30:00	6:00:00	4 days, 3:00:00	neg	23655	1	1500	pos
65	DENV1	3	acute dengue infection	secondary	DF	6	2007-09-20 15:00:00	2.14583	51.5	2 days, 5:30:00	18:00:00	4 days, 9:00:00	neg	3126	1	1500	pos
65	DENV1	3	acute dengue infection	secondary	DF	7	2007-09-21 09:00:00	2.14583	51.5	2 days, 23:30:00	6:00:00	5 days, 3:00:00	neg	BALD	1	1500	neg
65	DENV1	3	acute dengue infection	secondary	DF	8	2007-09-21 15:00:00	2.14583	51.5	3 days, 5:30:00	18:00:00	5 days, 9:00:00	neg	BALD	1	1500	neg
65	DENV1	3	acute dengue infection	secondary	DF	9	2007-09-22 09:00:00	2.14583	51.5	3 days, 23:30:00	6:00:00	6 days, 3:00:00	neg	BALD	1	1500	neg
65	DENV1	3	acute dengue infection	secondary	DF	10	2007-09-22 15:00:00	2.14583	51.5	4 days, 5:30:00	18:00:00	6 days, 9:00:00	neg	BALD	1	1500	neg
65	DENV1	3	acute dengue infection	secondary	DF	11	2007-09-23 09:00:00	2.14583	51.5	4 days, 23:30:00	6:00:00	7 days, 3:00:00	neg	BALD	1	1500	neg
65	DENV1	3	acute dengue infection	secondary	DF	12	2007-09-23 15:00:00	2.14583	51.5	5 days, 5:30:00	7 days, 18:00:00	7 days, 9:00:00	neg	BALD	1	1500	neg
65	DENV1	3	acute dengue infection	secondary	DF	13	2007-10-01 09:00:00	2.14583	51.5	12 days, 23:30:00	0:00:00	15 days, 3:00:00	neg	FUS	FUS	FUS	FUS
66	neg		acute dengue infection	secondary	DF	1	2007-09-24 15:00:00	2.54167	61	0:00:00	18:00:00	2 days, 13:00:00	pos	N/A	N/A	N/A	neg
66	neg		acute dengue infection	secondary	DF	2	2007-09-25 09:00:00	2.54167	61	18:00:00	6:00:00	3 days, 7:00:00	pos	N/A	N/A	N/A	N/A
66	neg		acute dengue infection	secondary	DF	3	2007-09-25 15:00:00	2.54167	61	1 day, 0:00:00	18:00:00	3 days, 13:00:00	pos	N/A	N/A	N/A	N/A
66	neg		acute dengue infection	secondary	DF	4	2007-09-26 09:00:00	2.54167	61	1 day, 18:00:00	6:00:00	4 days, 7:00:00	pos	N/A	N/A	N/A	N/A
66	neg		acute dengue infection	secondary	DF	5	2007-09-26 15:00:00	2.54167	61	2 days, 0:00:00	18:00:00	4 days, 13:00:00	pos	N/A	N/A	N/A	N/A
66	neg		acute dengue infection	secondary	DF	6	2007-09-27 09:00:00	2.54167	61	2 days, 18:00:00	6:00:00	5 days, 7:00:00	pos	N/A	N/A	N/A	N/A
66	neg		acute dengue infection	secondary	DF	7	2007-09-27 15:00:00	2.54167	61	3 days, 0:00:00	18:00:00	5 days, 13:00:00	pos	N/A	N/A	N/A	N/A
66	neg		acute dengue infection	secondary	DF	8	2007-09-28 09:00:00	2.54167	61	3 days, 18:00:00	11 days, 0:00:00	6 days, 7:00:00	pos	N/A	N/A	N/A	N/A
66	neg		acute dengue infection	secondary	DF	9	2007-10-09 09:00:00	2.54167	61	14 days, 18:00:00	0:00:00	17 days, 7:00:00	neg	FUS	FUS	FUS	FUS
67	neg		neg	neg	neg	1	2007-09-24 15:00:00	2	48	0:00:00	18:00:00	2 days, 0:00:00	neg	N/A	N/A	N/A	neg
67	neg		neg	neg	neg	2	2007-09-25 09:00:00	2	48	18:00:00	6:00:00	2 days, 18:00:00	N/A	N/A	N/A	N/A	N/A
67	neg		neg	neg	neg	3	2007-09-25 15:00:00	2	48	1 day, 0:00:00	18:00:00	3 days, 0:00:00	N/A	N/A	N/A	N/A	N/A
67	neg		neg	neg	neg	4	2007-09-26 09:00:00	2	48	1 day, 18:00:00	6:00:00	3 days, 18:00:00	N/A	N/A	N/A	N/A	N/A
67	neg		neg	neg	neg	5	2007-09-26 15:00:00	2	48	2 days, 0:00:00	18:00:00	4 days, 0:00:00	N/A	N/A	N/A	N/A	N/A
67	neg		neg	neg	neg	6	2007-09-27 09:00:00	2	48	2 days, 18:00:00	6:00:00	4 days, 18:00:00	N/A	N/A	N/A	N/A	N/A
67	neg		neg	neg	neg	7	2007-09-27 15:00:00	2	48	3 days, 0:00:00	18:00:00	5 days, 0:00:00	N/A	N/A	N/A	N/A	N/A
67	neg		neg	neg	neg	8	2007-09-28 09:00:00	2	48	3 days, 18:00:00	6:00:00	5 days, 18:00:00	N/A	N/A	N/A	N/A	N/A
67	neg		neg	neg	neg	9	2007-09-28 15:00:00	2	48	4 days, 0:00:00	0:00:00	6 days, 0:00:00	N/A	N/A	N/A	N/A	N/A
68	DENV1	4	acute dengue infection	secondary	DF	1	2007-09-27 09:00:00	1	24	0:00:00	6:00:00	1 day, 0:00:00	pos	4780500	1	1500	pos
68	DENV1	4	acute dengue infection	secondary	DF	2	2007-09-27 15:00:00	1	24	6:00:00	18:00:00	1 day, 6:00:00	pos	4960500	1	1500	pos
68	DENV1	4	acute dengue infection	secondary	DF	3	2007-09-28 09:00:00	1	24	1 day, 0:00:00	6:00:00	2 days, 0:00:00	pos	7254000	1	1500	pos
68	DENV1	4	acute dengue infection	secondary	DF	4	2007-09-28 15:00:00	1	24	1 day, 6:00:00	18:00:00	2 days, 6:00:00	pos	10432500	1	1500	pos
68	DENV1	4	acute dengue infection	secondary	DF	5	2007-09-29 09:00:00	1	24	2 days, 0:00:00	6:00:00	3 days, 0:00:00	pos	2371500	1	1500	pos
68	DENV1	4	acute dengue infection	secondary	DF	6	2007-09-29 15:00:00	1	24	2 days, 6:00:00	18:00:00	3 days, 6:00:00	pos	1090800	1	1500	pos
68	DENV1	4	acute dengue infection	secondary	DF	7	2007-09-30 09:00:00	1	24	3 days, 0:00:00	6:00:00	4 days, 0:00:00	pos	160500	1	1500	pos
68	DENV1	4	acute dengue infection	secondary	DF	8	2007-09-30 15:00:00	1	24	3 days, 6:00:00	18:00:00	4 days, 6:00:00	pos	72885	1	1500	pos
68	DENV1	4	acute dengue infection	secondary	DF	9	2007-10-01 09:00:00	1	24	4 days, 0:00:00	6:00:00	5 days, 0:00:00	pos	3475.5	1	1500	pos
68	DENV1	4	acute dengue infection	secondary	DF	10	2007-10-01 15:00:00	1	24	4 days, 6:00:00	18:00:00	5 days, 6:00:00	pos	BALD	1	1500	neg
68	DENV1	4	acute dengue infection	secondary	DF	11	2007-10-02 09:00:00	1	24	5 days, 0:00:00	6:00:00	6 days, 0:00:00	pos	BALD	1	1500	neg
68	DENV1	4	acute dengue infection	secondary	DF	12	2007-10-02 15:00:00	1	24	5 days, 6:00:00	18:00:00	6 days, 6:00:00	pos	BALD	1	1500	neg
68	DENV1	4	acute dengue infection	secondary	DF	13	2007-10-03 09:00:00	1	24	6 days, 0:00:00	6:00:00	7 days, 0:00:00	pos	BALD	1	1500	neg
68	DENV1	4	acute dengue infection	secondary	DF	14	2007-10-03 15:00:00	1	24	6 days, 6:00:00	6 days, 18:00:00	7 days, 6:00:00	pos	BALD	1	1500	neg
68	DENV1	4	acute dengue infection	secondary	DF	15	2007-10-10 09:00:00	1	24	13 days, 0:00:00	0:00:00	14 days, 0:00:00	neg	FUS	FUS	FUS	FUS
69	DENV2		acute dengue infection	secondary	DHF I	1	2007-09-27 09:00:00	1.75	42	0:00:00	6:00:00	1 day, 18:00:00	pos	2020500000	1	1500	pos
69	DENV2		acute dengue infection	secondary	DHF I	2	2007-09-27 15:00:00	1.75	42	6:00:00	18:00:00	2 days, 0:00:00	pos	1899000000	1	1500	pos
69	DENV2		acute dengue infection	secondary	DHF I	3	2007-09-28 09:00:00	1.75	42	1 day, 0:00:00	6:00:00	2 days, 18:00:00	pos	84375000	1	1500	pos
69	DENV2		acute dengue infection	secondary	DHF I	4	2007-09-28 15:00:00	1.75	42	1 day, 6:00:00	18:00:00	3 days, 0:00:00	pos	54105000	1	1500	pos
69	DENV2		acute dengue infection	secondary	DHF I	5	2007-09-29 09:00:00	1.75	42	2 days, 0:00:00	6:00:00	3 days, 18:00:00	pos	5565000	1	1500	pos
69	DENV2		acute dengue infection	secondary	DHF I	6	2007-09-29 15:00:00	1.75	42	2 days, 6:00:00	18:00:00	4 days, 0:00:00	neg	1170450	1	1500	pos
69	DENV2		acute dengue infection	secondary	DHF I	7	2007-09-30 09:00:00	1.75	42	3 days, 0:00:00	6:00:00	4 days, 18:00:00	neg	4197	1	1500	pos
69	DENV2		acute dengue infection	secondary	DHF I	8	2007-09-30 15:00:00	1.75	42	3 days, 6:00:00	18:00:00	5 days, 0:00:00	neg	BALD	1	1500	neg
69	DENV2		acute dengue infection	secondary	DHF I	9	2007-10-01 09:00:00	1.75	42	4 days, 0:00:00	6:00:00	5 days, 18:00:00	neg	BALD	1	1500	neg
69	DENV2		acute dengue infection	secondary	DHF I	10	2007-10-01 15:00:00	1.75	42	4 days, 6:00:00	18:00:00	6 days, 0:00:00	neg	BALD	1	1500	neg
69	DENV2		acute dengue infection	secondary	DHF I	11	2007-10-02 09:00:00	1.75	42	5 days, 0:00:00	6:00:00	6 days, 18:00:00	neg	BALD	1	1500	neg
69	DENV2		acute dengue infection	secondary	DHF I	12	2007-10-02 15:00:00	1.75	42	5 days, 6:00:00	18:00:00	7 days, 0:00:00	neg	BALD	1	1500	neg
69	DENV2		acute dengue infection	secondary	DHF I	13	2007-10-03 09:00:00	1.75	42	6 days, 0:00:00	6:00:00	7 days, 18:00:00	neg	BALD	1	1500	neg
69	DENV2		acute dengue infection	secondary	DHF I	14	2007-10-03 15:00:00	1.75	42	6 days, 6:00:00	0:00:00	8 days, 0:00:00	neg	BALD	1	1500	neg
70	DENV1	4	acute dengue infection	primary	DF	1	2007-09-27 15:00:00	2.45833	59	0:00:00	18:00:00	2 days, 11:00:00	pos	577500000	2	15000	pos
70	DENV1	4	acute dengue infection	primary	DF	2	2007-09-28 09:00:00	2.45833	59	18:00:00	6:00:00	3 days, 5:00:00	pos	552150000	1	1500	pos
70	DENV1	4	acute dengue infection	primary	DF	3	2007-09-28 15:00:00	2.45833	59	1 day, 0:00:00	18:00:00	3 days, 11:00:00	pos	1055700000	1	1500	pos
70	DENV1	4	acute dengue infection	primary	DF	4	2007-09-29 09:00:00	2.45833	59	1 day, 18:00:00	6:00:00	4 days, 5:00:00	pos	60405000	1	1500	pos
70	DENV1	4	acute dengue infection	primary	DF	5	2007-09-29 15:00:00	2.45833	59	2 days, 0:00:00	18:00:00	4 days, 11:00:00	pos	2848500	1	1500	pos
70	DENV1	4	acute dengue infection	primary	DF	6	2007-09-30 09:00:00	2.45833	59	2 days, 18:00:00	6:00:00	5 days, 5:00:00	pos	50985	1	1500	pos
70	DENV1	4	acute dengue infection	primary	DF	7	2007-09-30 15:00:00	2.45833	59	3 days, 0:00:00	18:00:00	5 days, 11:00:00	pos	32625	1	1500	pos
70	DENV1	4	acute dengue infection	primary	DF	8	2007-10-01 09:00:00	2.45833	59	3 days, 18:00:00	6:00:00	6 days, 5:00:00	pos	5455.5	1	1500	pos
70	DENV1	4	acute dengue infection	primary	DF	9	2007-10-01 15:00:00	2.45833	59	4 days, 0:00:00	18:00:00	6 days, 11:00:00	pos	1516.5	1	1500	pos
70	DENV1	4	acute dengue infection	primary	DF	10	2007-10-02 09:00:00	2.45833	59	4 days, 18:00:00	6:00:00	7 days, 5:00:00	pos	1633.5	1	1500	pos
70	DENV1	4	acute dengue infection	primary	DF	11	2007-10-02 15:00:00	2.45833	59	5 days, 0:00:00	0:00:00	7 days, 11:00:00	pos	BALD	1	1500	neg
71	neg		acute dengue infection	secondary	DF	1	2007-09-27 15:00:00	2.41667	58	0:00:00	18:00:00	2 days, 10:00:00	neg	N/A	N/A	N/A	neg
71	neg		acute dengue infection	secondary	DF	2	2007-09-28 09:00:00	2.41667	58	18:00:00	6:00:00	3 days, 4:00:00	neg	N/A	N/A	N/A	N/A
71	neg		acute dengue infection	secondary	DF	3	2007-09-28 15:00:00	2.41667	58	1 day, 0:00:00	18:00:00	3 days, 10:00:00	neg	N/A	N/A	N/A	N/A
71	neg		acute dengue infection	secondary	DF	4	2007-09-29 09:00:00	2.41667	58	1 day, 18:00:00	1 day, 3:00:00	4 days, 4:00:00	neg	N/A	N/A	N/A	N/A
71	neg		acute dengue infection	secondary	DF	5	2007-09-30 12:00:00	2.41667	58	2 days, 21:00:00	3:00:00	5 days, 7:00:00	neg	N/A	N/A	N/A	N/A
71	neg		acute dengue infection	secondary	DF	6	2007-09-30 15:00:00	2.41667	58	3 days, 0:00:00	20:30:00	5 days, 10:00:00	neg	N/A	N/A	N/A	N/A
71	neg		acute dengue infection	secondary	DF	7	2007-10-01 11:30:00	2.41667	58	3 days, 20:30:00	3:30:00	6 days, 6:30:00	neg	N/A	N/A	N/A	N/A
71	neg		acute dengue infection	secondary	DF	8	2007-10-01 15:00:00	2.41667	58	4 days, 0:00:00	9 days, 18:30:00	6 days, 10:00:00	neg	N/A	N/A	N/A	N/A
71	neg		acute dengue infection	secondary	DF	9	2007-10-11 09:30:00	2.41667	58	13 days, 18:30:00	0:00:00	16 days, 4:30:00	neg	N/A	N/A	N/A	N/A
72	DENV1	4	acute dengue infection	secondary	DHF II	1	2007-10-01 11:30:00	2.10417	50.5	0:00:00	3:30:00	2 days, 2:30:00	pos	103860000	1	1500	pos
72	DENV1	4	acute dengue infection	secondary	DHF II	2	2007-10-01 15:00:00	2.10417	50.5	3:30:00	18:00:00	2 days, 6:00:00	pos	178050000	1	1500	pos
72	DENV1	4	acute dengue infection	secondary	DHF II	3	2007-10-02 09:00:00	2.10417	50.5	21:30:00	6:00:00	3 days, 0:00:00	pos	65655000	1	1500	pos
72	DENV1	4	acute dengue infection	secondary	DHF II	4	2007-10-02 15:00:00	2.10417	50.5	1 day, 3:30:00	18:00:00	3 days, 6:00:00	pos	17805000	1	1500	pos
72	DENV1	4	acute dengue infection	secondary	DHF II	5	2007-10-03 09:00:00	2.10417	50.5	1 day, 21:30:00	6:00:00	4 days, 0:00:00	pos	10006500	1	1500	pos
72	DENV1	4	acute dengue infection	secondary	DHF II	6	2007-10-03 15:00:00	2.10417	50.5	2 days, 3:30:00	18:00:00	4 days, 6:00:00	pos	1914000	1	1500	pos
72	DENV1	4	acute dengue infection	secondary	DHF II	7	2007-10-04 09:00:00	2.10417	50.5	2 days, 21:30:00	6:00:00	5 days, 0:00:00	pos	21855	1	1500	pos
72	DENV1	4	acute dengue infection	secondary	DHF II	8	2007-10-04 15:00:00	2.10417	50.5	3 days, 3:30:00	18:00:00	5 days, 6:00:00	pos	8937	1	1500	pos
72	DENV1	4	acute dengue infection	secondary	DHF II	9	2007-10-05 09:00:00	2.10417	50.5	3 days, 21:30:00	6:00:00	6 days, 0:00:00	neg	BALD	1	1500	neg
72	DENV1	4	acute dengue infection	secondary	DHF II	10	2007-10-05 15:00:00	2.10417	50.5	4 days, 3:30:00	18:00:00	6 days, 6:00:00	neg	4780.5	1	1500	pos
72	DENV1	4	acute dengue infection	secondary	DHF II	11	2007-10-06 09:00:00	2.10417	50.5	4 days, 21:30:00	9 days, 0:00:00	7 days, 0:00:00	neg	BALD	1	1500	neg
72	DENV1	4	acute dengue infection	secondary	DHF II	12	2007-10-15 09:00:00	2.10417	50.5	13 days, 21:30:00	0:00:00	16 days, 0:00:00	neg	FUS	FUS	FUS	FUS
73	DENV3		acute dengue infection	secondary	DF	1	2007-10-02 11:00:00	1.875	45	0:00:00	4:00:00	1 day, 21:00:00	pos	26940000	1	1500	pos
73	DENV3		acute dengue infection	secondary	DF	2	2007-10-02 15:00:00	1.875	45	4:00:00	18:00:00	2 days, 1:00:00	pos	17640000	1	1500	pos
73	DENV3		acute dengue infection	secondary	DF	3	2007-10-03 09:00:00	1.875	45	22:00:00	6:00:00	2 days, 19:00:00	pos	739500	1	1500	pos
73	DENV3		acute dengue infection	secondary	DF	4	2007-10-03 15:00:00	1.875	45	1 day, 4:00:00	18:00:00	3 days, 1:00:00	pos	3889.5	1	1500	pos
73	DENV3		acute dengue infection	secondary	DF	5	2007-10-04 09:00:00	1.875	45	1 day, 22:00:00	6:00:00	3 days, 19:00:00	neg	BALD	1	1500	neg
73	DENV3		acute dengue infection	secondary	DF	6	2007-10-04 15:00:00	1.875	45	2 days, 4:00:00	18:00:00	4 days, 1:00:00	neg	BALD	1	1500	neg
73	DENV3		acute dengue infection	secondary	DF	7	2007-10-05 09:00:00	1.875	45	2 days, 22:00:00	6:00:00	4 days, 19:00:00	neg	BALD	1	1500	neg
73	DENV3		acute dengue infection	secondary	DF	8	2007-10-05 15:00:00	1.875	45	3 days, 4:00:00	18:00:00	5 days, 1:00:00	neg	BALD	1	1500	neg
73	DENV3		acute dengue infection	secondary	DF	9	2007-10-06 09:00:00	1.875	45	3 days, 22:00:00	6:00:00	5 days, 19:00:00	neg	BALD	1	1500	neg
73	DENV3		acute dengue infection	secondary	DF	10	2007-10-06 15:00:00	1.875	45	4 days, 4:00:00	18:00:00	6 days, 1:00:00	neg	BALD	1	1500	neg
73	DENV3		acute dengue infection	secondary	DF	11	2007-10-07 09:00:00	1.875	45	4 days, 22:00:00	6:00:00	6 days, 19:00:00	neg	BALD	1	1500	neg
73	DENV3		acute dengue infection	secondary	DF	12	2007-10-07 15:00:00	1.875	45	5 days, 4:00:00	18:00:00	7 days, 1:00:00	neg	BALD	1	1500	neg
73	DENV3		acute dengue infection	secondary	DF	13	2007-10-08 09:00:00	1.875	45	5 days, 22:00:00	7 days, 0:00:00	7 days, 19:00:00	neg	BALD	1	1500	neg
73	DENV3		acute dengue infection	secondary	DF	14	2007-10-15 09:00:00	1.875	45	12 days, 22:00:00	0:00:00	14 days, 19:00:00	neg	FUS	FUS	FUS	FUS
74	neg		neg	neg	neg	1	2007-10-02 15:00:00	1.75	42	0:00:00	18:00:00	1 day, 18:00:00	neg	N/A	N/A	N/A	neg
74	neg		neg	neg	neg	2	2007-10-03 09:00:00	1.75	42	18:00:00	6:00:00	2 days, 12:00:00	N/A	N/A	N/A	N/A	N/A
74	neg		neg	neg	neg	3	2007-10-03 15:00:00	1.75	42	1 day, 0:00:00	18:00:00	2 days, 18:00:00	N/A	N/A	N/A	N/A	N/A
74	neg		neg	neg	neg	4	2007-10-04 09:00:00	1.75	42	1 day, 18:00:00	6:00:00	3 days, 12:00:00	N/A	N/A	N/A	N/A	N/A
74	neg		neg	neg	neg	5	2007-10-04 15:00:00	1.75	42	2 days, 0:00:00	9:00:00	3 days, 18:00:00	N/A	N/A	N/A	N/A	N/A
74	neg		neg	neg	neg	6	2007-10-05	1.75	42	2 days, 9:00:00	1 day, 9:00:00	4 days, 3:00:00	N/A	N/A	N/A	N/A	N/A
74	neg		neg	neg	neg	7	2007-10-06 09:00:00	1.75	42	3 days, 18:00:00	8:00:00	5 days, 12:00:00	N/A	N/A	N/A	N/A	N/A
74	neg		neg	neg	neg	8	2007-10-06 17:00:00	1.75	42	4 days, 2:00:00	16:00:00	5 days, 20:00:00	N/A	N/A	N/A	N/A	N/A
74	neg		neg	neg	neg	9	2007-10-07 09:00:00	1.75	42	4 days, 18:00:00	6:00:00	6 days, 12:00:00	N/A	N/A	N/A	N/A	N/A
74	neg		neg	neg	neg	10	2007-10-07 15:00:00	1.75	42	5 days, 0:00:00	18:00:00	6 days, 18:00:00	N/A	N/A	N/A	N/A	N/A
74	neg		neg	neg	neg	11	2007-10-08 09:00:00	1.75	42	5 days, 18:00:00	0:00:00	7 days, 12:00:00	N/A	N/A	N/A	N/A	N/A
75	DENV1	1	acute dengue infection	secondary	DF	1	2007-10-02 15:00:00	1.29167	31	0:00:00	18:00:00	1 day, 7:00:00	pos	78765000	1	1500	pos
75	DENV1	1	acute dengue infection	secondary	DF	2	2007-10-03 09:00:00	1.29167	31	18:00:00	6:00:00	2 days, 1:00:00	pos	55440	1	1500	pos
75	DENV1	1	acute dengue infection	secondary	DF	3	2007-10-03 15:00:00	1.29167	31	1 day, 0:00:00	18:00:00	2 days, 7:00:00	pos	94725	1	1500	pos
75	DENV1	1	acute dengue infection	secondary	DF	4	2007-10-04 09:00:00	1.29167	31	1 day, 18:00:00	6:00:00	3 days, 1:00:00	neg	19695	1	1500	pos
75	DENV1	1	acute dengue infection	secondary	DF	5	2007-10-04 15:00:00	1.29167	31	2 days, 0:00:00	18:00:00	3 days, 7:00:00	neg	5755.5	1	1500	pos
75	DENV1	1	acute dengue infection	secondary	DF	6	2007-10-05 09:00:00	1.29167	31	2 days, 18:00:00	6:00:00	4 days, 1:00:00	neg	BALD	1	1500	neg
75	DENV1	1	acute dengue infection	secondary	DF	7	2007-10-05 15:00:00	1.29167	31	3 days, 0:00:00	18:00:00	4 days, 7:00:00	neg	BALD	1	1500	neg
75	DENV1	1	acute dengue infection	secondary	DF	8	2007-10-06 09:00:00	1.29167	31	3 days, 18:00:00	6:00:00	5 days, 1:00:00	neg	BALD	1	1500	neg
75	DENV1	1	acute dengue infection	secondary	DF	9	2007-10-06 15:00:00	1.29167	31	4 days, 0:00:00	18:00:00	5 days, 7:00:00	neg	BALD	1	1500	neg
75	DENV1	1	acute dengue infection	secondary	DF	10	2007-10-07 09:00:00	1.29167	31	4 days, 18:00:00	6:00:00	6 days, 1:00:00	neg	BALD	1	1500	neg
75	DENV1	1	acute dengue infection	secondary	DF	11	2007-10-07 15:00:00	1.29167	31	5 days, 0:00:00	18:00:00	6 days, 7:00:00	neg	BALD	1	1500	neg
75	DENV1	1	acute dengue infection	secondary	DF	12	2007-10-08 09:00:00	1.29167	31	5 days, 18:00:00	8 days, 0:00:00	7 days, 1:00:00	neg	BALD	1	1500	neg
75	DENV1	1	acute dengue infection	secondary	DF	13	2007-10-16 09:00:00	1.29167	31	13 days, 18:00:00	0:00:00	15 days, 1:00:00	neg	FUS	FUS	FUS	FUS
76	DENV1	3	acute dengue infection	primary	DF	1	2007-10-05 15:00:00	2.83333	68	0:00:00	18:00:00	2 days, 20:00:00	pos	232650000	1	1500	pos
76	DENV1	3	acute dengue infection	primary	DF	2	2007-10-06 09:00:00	2.83333	68	18:00:00	6:00:00	3 days, 14:00:00	pos	14100000	1	1500	pos
76	DENV1	3	acute dengue infection	primary	DF	3	2007-10-06 15:00:00	2.83333	68	1 day, 0:00:00	18:00:00	3 days, 20:00:00	pos	5422500	1	1500	pos
76	DENV1	3	acute dengue infection	primary	DF	4	2007-10-07 09:00:00	2.83333	68	1 day, 18:00:00	6:00:00	4 days, 14:00:00	pos	2634000	1	1500	pos
76	DENV1	3	acute dengue infection	primary	DF	5	2007-10-07 15:00:00	2.83333	68	2 days, 0:00:00	18:00:00	4 days, 20:00:00	pos	1097100	1	1500	pos
76	DENV1	3	acute dengue infection	primary	DF	6	2007-10-08 09:00:00	2.83333	68	2 days, 18:00:00	6:00:00	5 days, 14:00:00	pos	2736	1	1500	pos
76	DENV1	3	acute dengue infection	primary	DF	7	2007-10-08 15:00:00	2.83333	68	3 days, 0:00:00	18:00:00	5 days, 20:00:00	pos	BALD	1	1500	neg
76	DENV1	3	acute dengue infection	primary	DF	8	2007-10-09 09:00:00	2.83333	68	3 days, 18:00:00	1 day, 0:00:00	6 days, 14:00:00	pos	BALD	1	1500	neg
76	DENV1	3	acute dengue infection	primary	DF	9	2007-10-10 09:00:00	2.83333	68	4 days, 18:00:00	6:00:00	7 days, 14:00:00	pos	BALD	1	1500	neg
76	DENV1	3	acute dengue infection	primary	DF	10	2007-10-10 15:00:00	2.83333	68	5 days, 0:00:00	7 days, 18:00:00	7 days, 20:00:00	pos	BALD	1	1500	neg
76	DENV1	3	acute dengue infection	primary	DF	11	2007-10-18 09:00:00	2.83333	68	12 days, 18:00:00	0:00:00	15 days, 14:00:00	neg	FUS	FUS	FUS	FUS
77	DENV1	3	acute dengue infection	secondary	DF	1	2007-10-08 15:00:00	2.29167	55	0:00:00	18:00:00	2 days, 7:00:00	pos	763350000	1	1500	pos
77	DENV1	3	acute dengue infection	secondary	DF	2	2007-10-09 09:00:00	2.29167	55	18:00:00	6:00:00	3 days, 1:00:00	pos	171750000	1	1500	pos
77	DENV1	3	acute dengue infection	secondary	DF	3	2007-10-09 15:00:00	2.29167	55	1 day, 0:00:00	18:00:00	3 days, 7:00:00	pos	77280000	1	1500	pos
77	DENV1	3	acute dengue infection	secondary	DF	4	2007-10-10 09:00:00	2.29167	55	1 day, 18:00:00	6:00:00	4 days, 1:00:00	pos	16275000	1	1500	pos
77	DENV1	3	acute dengue infection	secondary	DF	5	2007-10-10 15:00:00	2.29167	55	2 days, 0:00:00	18:00:00	4 days, 7:00:00	pos	10629000	1	1500	pos
77	DENV1	3	acute dengue infection	secondary	DF	6	2007-10-11 09:00:00	2.29167	55	2 days, 18:00:00	6:00:00	5 days, 1:00:00	pos	36105	1	1500	pos
77	DENV1	3	acute dengue infection	secondary	DF	7	2007-10-11 15:00:00	2.29167	55	3 days, 0:00:00	18:00:00	5 days, 7:00:00	pos	19170	1	1500	pos
77	DENV1	3	acute dengue infection	secondary	DF	8	2007-10-12 09:00:00	2.29167	55	3 days, 18:00:00	6:00:00	6 days, 1:00:00	pos	3993	1	1500	pos
77	DENV1	3	acute dengue infection	secondary	DF	9	2007-10-12 15:00:00	2.29167	55	4 days, 0:00:00	18:00:00	6 days, 7:00:00	pos	BALD	1	1500	neg
77	DENV1	3	acute dengue infection	secondary	DF	10	2007-10-13 09:00:00	2.29167	55	4 days, 18:00:00	6:00:00	7 days, 1:00:00	pos	BALD	1	1500	neg
77	DENV1	3	acute dengue infection	secondary	DF	11	2007-10-13 15:00:00	2.29167	55	5 days, 0:00:00	18:00:00	7 days, 7:00:00	pos	BALD	1	1500	neg
77	DENV1	3	acute dengue infection	secondary	DF	12	2007-10-14 09:00:00	2.29167	55	5 days, 18:00:00	6:00:00	8 days, 1:00:00	pos	BALD	1	1500	neg
77	DENV1	3	acute dengue infection	secondary	DF	13	2007-10-14 15:00:00	2.29167	55	6 days, 0:00:00	0:00:00	8 days, 7:00:00	pos	BALD	1	1500	neg
78	DENV4		acute dengue infection	secondary	DF	1	2007-10-09 09:00:00	1.54167	37	0:00:00	6:00:00	1 day, 13:00:00	pos	8728500	2	15000	pos
78	DENV4		acute dengue infection	secondary	DF	2	2007-10-09 15:00:00	1.54167	37	6:00:00	18:00:00	1 day, 19:00:00	pos	11326500	2	15000	pos
78	DENV4		acute dengue infection	secondary	DF	3	2007-10-10 09:00:00	1.54167	37	1 day, 0:00:00	6:00:00	2 days, 13:00:00	neg	80670	2	15000	pos
78	DENV4		acute dengue infection	secondary	DF	4	2007-10-10 15:00:00	1.54167	37	1 day, 6:00:00	18:00:00	2 days, 19:00:00	neg	BALD	2	15000	neg
78	DENV4		acute dengue infection	secondary	DF	5	2007-10-11 09:00:00	1.54167	37	2 days, 0:00:00	6:00:00	3 days, 13:00:00	neg	111765	2	15000	pos
78	DENV4		acute dengue infection	secondary	DF	6	2007-10-11 15:00:00	1.54167	37	2 days, 6:00:00	18:00:00	3 days, 19:00:00	neg	BALD	2	15000	neg
78	DENV4		acute dengue infection	secondary	DF	7	2007-10-12 09:00:00	1.54167	37	3 days, 0:00:00	6:00:00	4 days, 13:00:00	neg	BALD	2	15000	neg
78	DENV4		acute dengue infection	secondary	DF	8	2007-10-12 15:00:00	1.54167	37	3 days, 6:00:00	18:00:00	4 days, 19:00:00	neg	BALD	2	15000	neg
78	DENV4		acute dengue infection	secondary	DF	9	2007-10-13 09:00:00	1.54167	37	4 days, 0:00:00	6:00:00	5 days, 13:00:00	neg	BALD	2	15000	neg
78	DENV4		acute dengue infection	secondary	DF	10	2007-10-13 15:00:00	1.54167	37	4 days, 6:00:00	18:00:00	5 days, 19:00:00	neg	BALD	2	15000	neg
78	DENV4		acute dengue infection	secondary	DF	11	2007-10-14 09:00:00	1.54167	37	5 days, 0:00:00	0:00:00	6 days, 13:00:00	neg	BALD	2	15000	neg
79	DENV2		acute dengue infection	neg	N/A	1	2007-10-09 10:00:00	2.375	57	0:00:00	5:00:00	2 days, 9:00:00	pos	952200000	2	15000	pos
79	DENV2		acute dengue infection	neg	N/A	2	2007-10-09 15:00:00	2.375	57	5:00:00	18:00:00	2 days, 14:00:00	N/A	N/A	N/A	N/A	N/A
79	DENV2		acute dengue infection	neg	N/A	3	2007-10-10 09:00:00	2.375	57	23:00:00	0:00:00	3 days, 8:00:00	N/A	N/A	N/A	N/A	N/A
80	DENV1	6	acute dengue infection	secondary	DF	1	2007-10-09 10:00:00	2.16667	52	0:00:00	5:00:00	2 days, 4:00:00	pos	40980000	1	1500	pos
80	DENV1	6	acute dengue infection	secondary	DF	2	2007-10-09 15:00:00	2.16667	52	5:00:00	18:00:00	2 days, 9:00:00	pos	33945000	1	1500	pos
80	DENV1	6	acute dengue infection	secondary	DF	3	2007-10-10 09:00:00	2.16667	52	23:00:00	6:00:00	3 days, 3:00:00	pos	BALD	1	1500	neg
80	DENV1	6	acute dengue infection	secondary	DF	4	2007-10-10 15:00:00	2.16667	52	1 day, 5:00:00	18:00:00	3 days, 9:00:00	neg	BALD	1	1500	neg
80	DENV1	6	acute dengue infection	secondary	DF	5	2007-10-11 09:00:00	2.16667	52	1 day, 23:00:00	6:00:00	4 days, 3:00:00	neg	BALD	1	1500	neg
80	DENV1	6	acute dengue infection	secondary	DF	6	2007-10-11 15:00:00	2.16667	52	2 days, 5:00:00	18:00:00	4 days, 9:00:00	neg	BALD	1	1500	neg
80	DENV1	6	acute dengue infection	secondary	DF	7	2007-10-12 09:00:00	2.16667	52	2 days, 23:00:00	6:00:00	5 days, 3:00:00	neg	BALD	1	1500	neg
80	DENV1	6	acute dengue infection	secondary	DF	8	2007-10-12 15:00:00	2.16667	52	3 days, 5:00:00	18:00:00	5 days, 9:00:00	neg	BALD	1	1500	neg
80	DENV1	6	acute dengue infection	secondary	DF	9	2007-10-13 09:00:00	2.16667	52	3 days, 23:00:00	6:00:00	6 days, 3:00:00	neg	BALD	1	1500	neg
80	DENV1	6	acute dengue infection	secondary	DF	10	2007-10-13 15:00:00	2.16667	52	4 days, 5:00:00	8 days, 19:30:00	6 days, 9:00:00	neg	BALD	1	1500	neg
80	DENV1	6	acute dengue infection	secondary	DF	11	2007-10-22 10:30:00	2.16667	52	13 days, 0:30:00	0:00:00	15 days, 4:30:00	neg	FUS	FUS	FUS	FUS
81	DENV3		acute dengue infection	secondary	DF	1	2007-10-11 15:00:00	2.10417	50.5	0:00:00	18:00:00	2 days, 2:30:00	pos	377100000	1	1500	pos
81	DENV3		acute dengue infection	secondary	DF	2	2007-10-12 09:00:00	2.10417	50.5	18:00:00	6:00:00	2 days, 20:30:00	pos	10960500	1	1500	pos
81	DENV3		acute dengue infection	secondary	DF	3	2007-10-12 15:00:00	2.10417	50.5	1 day, 0:00:00	18:00:00	3 days, 2:30:00	pos	408150	1	1500	pos
81	DENV3		acute dengue infection	secondary	DF	4	2007-10-13 09:00:00	2.10417	50.5	1 day, 18:00:00	6:00:00	3 days, 20:30:00	pos	BALD	1	1500	neg
81	DENV3		acute dengue infection	secondary	DF	5	2007-10-13 15:00:00	2.10417	50.5	2 days, 0:00:00	18:00:00	4 days, 2:30:00	pos	BALD	1	1500	neg
81	DENV3		acute dengue infection	secondary	DF	6	2007-10-14 09:00:00	2.10417	50.5	2 days, 18:00:00	6:00:00	4 days, 20:30:00	neg	BALD	1	1500	neg
81	DENV3		acute dengue infection	secondary	DF	7	2007-10-14 15:00:00	2.10417	50.5	3 days, 0:00:00	18:00:00	5 days, 2:30:00	neg	BALD	1	1500	neg
81	DENV3		acute dengue infection	secondary	DF	8	2007-10-15 09:00:00	2.10417	50.5	3 days, 18:00:00	6:00:00	5 days, 20:30:00	neg	BALD	1	1500	neg
81	DENV3		acute dengue infection	secondary	DF	9	2007-10-15 15:00:00	2.10417	50.5	4 days, 0:00:00	8 days, 17:30:00	6 days, 2:30:00	neg	BALD	1	1500	neg
81	DENV3		acute dengue infection	secondary	DF	10	2007-10-24 08:30:00	2.10417	50.5	12 days, 17:30:00	0:00:00	14 days, 20:00:00	neg	FUS	FUS	FUS	FUS
82	DENV1		acute dengue infection	secondary	DF	1	2007-10-11 15:00:00	2.20833	53	0:00:00	18:00:00	2 days, 5:00:00	pos	708600000	1	1500	pos
82	DENV1		acute dengue infection	secondary	DF	2	2007-10-12 09:00:00	2.20833	53	18:00:00	6:00:00	2 days, 23:00:00	pos	1609500000	1	1500	pos
82	DENV1		acute dengue infection	secondary	DF	3	2007-10-12 15:00:00	2.20833	53	1 day, 0:00:00	18:00:00	3 days, 5:00:00	pos	1328550000	1	1500	pos
82	DENV1		acute dengue infection	secondary	DF	4	2007-10-13 09:00:00	2.20833	53	1 day, 18:00:00	6:00:00	3 days, 23:00:00	pos	93480000	1	1500	pos
82	DENV1		acute dengue infection	secondary	DF	5	2007-10-13 15:00:00	2.20833	53	2 days, 0:00:00	18:00:00	4 days, 5:00:00	pos	79260000	1	1500	pos
82	DENV1		acute dengue infection	secondary	DF	6	2007-10-14 09:00:00	2.20833	53	2 days, 18:00:00	6:00:00	4 days, 23:00:00	pos	17580000	1	1500	pos
82	DENV1		acute dengue infection	secondary	DF	7	2007-10-14 15:00:00	2.20833	53	3 days, 0:00:00	18:00:00	5 days, 5:00:00	pos	7903500	1	1500	pos
82	DENV1		acute dengue infection	secondary	DF	8	2007-10-15 09:00:00	2.20833	53	3 days, 18:00:00	6:00:00	5 days, 23:00:00	pos	4542	1	1500	pos
82	DENV1		acute dengue infection	secondary	DF	9	2007-10-15 15:00:00	2.20833	53	4 days, 0:00:00	18:00:00	6 days, 5:00:00	pos	3979.5	1	1500	pos
82	DENV1		acute dengue infection	secondary	DF	10	2007-10-16 09:00:00	2.20833	53	4 days, 18:00:00	8 days, 1:00:00	6 days, 23:00:00	pos	BALD	1	1500	neg
82	DENV1		acute dengue infection	secondary	DF	11	2007-10-24 10:00:00	2.20833	53	12 days, 19:00:00	0:00:00	15 days, 0:00:00	neg	FUS	FUS	FUS	FUS
83	DENV2		acute dengue infection	primary	DF	1	2007-10-12 15:00:00	1.875	45	0:00:00	18:00:00	1 day, 21:00:00	neg	327450	1	1500	pos
83	DENV2		acute dengue infection	primary	DF	2	2007-10-13 09:00:00	1.875	45	18:00:00	6:00:00	2 days, 15:00:00	neg	203850	1	1500	pos
83	DENV2		acute dengue infection	primary	DF	3	2007-10-13 15:00:00	1.875	45	1 day, 0:00:00	18:00:00	2 days, 21:00:00	neg	60510	1	1500	pos
83	DENV2		acute dengue infection	primary	DF	4	2007-10-14 09:00:00	1.875	45	1 day, 18:00:00	6:00:00	3 days, 15:00:00	neg	BALD	2	15000	neg
83	DENV2		acute dengue infection	primary	DF	5	2007-10-14 15:00:00	1.875	45	2 days, 0:00:00	18:00:00	3 days, 21:00:00	neg	BALD	1	1500	neg
83	DENV2		acute dengue infection	primary	DF	6	2007-10-15 09:00:00	1.875	45	2 days, 18:00:00	6:00:00	4 days, 15:00:00	neg	BALD	1	1500	neg
83	DENV2		acute dengue infection	primary	DF	7	2007-10-15 15:00:00	1.875	45	3 days, 0:00:00	18:00:00	4 days, 21:00:00	neg	BALD	1	1500	neg
83	DENV2		acute dengue infection	primary	DF	8	2007-10-16 09:00:00	1.875	45	3 days, 18:00:00	6:00:00	5 days, 15:00:00	neg	BALD	1	1500	neg
83	DENV2		acute dengue infection	primary	DF	9	2007-10-16 15:00:00	1.875	45	4 days, 0:00:00	18:00:00	5 days, 21:00:00	neg	BALD	1	1500	neg
83	DENV2		acute dengue infection	primary	DF	10	2007-10-17 09:00:00	1.875	45	4 days, 18:00:00	7 days, 23:30:00	6 days, 15:00:00	neg	BALD	1	1500	neg
83	DENV2		acute dengue infection	primary	DF	11	2007-10-25 08:30:00	1.875	45	12 days, 17:30:00	0:00:00	14 days, 14:30:00	neg	FUS	FUS	FUS	FUS
84	DENV3		acute dengue infection	secondary	DF	1	2007-10-15 15:00:00	1.375	33	0:00:00	18:00:00	1 day, 9:00:00	pos	1157400000	1	1500	pos
84	DENV3		acute dengue infection	secondary	DF	2	2007-10-16 09:00:00	1.375	33	18:00:00	6:00:00	2 days, 3:00:00	pos	118095000	1	1500	pos
84	DENV3		acute dengue infection	secondary	DF	3	2007-10-16 15:00:00	1.375	33	1 day, 0:00:00	18:00:00	2 days, 9:00:00	pos	110280000	1	1500	pos
84	DENV3		acute dengue infection	secondary	DF	4	2007-10-17 09:00:00	1.375	33	1 day, 18:00:00	6:00:00	3 days, 3:00:00	pos	24915000	1	1500	pos
84	DENV3		acute dengue infection	secondary	DF	5	2007-10-17 15:00:00	1.375	33	2 days, 0:00:00	18:00:00	3 days, 9:00:00	pos	41640000	1	1500	pos
84	DENV3		acute dengue infection	secondary	DF	6	2007-10-18 09:00:00	1.375	33	2 days, 18:00:00	6:00:00	4 days, 3:00:00	pos	695550	1	1500	pos
84	DENV3		acute dengue infection	secondary	DF	7	2007-10-18 15:00:00	1.375	33	3 days, 0:00:00	18:00:00	4 days, 9:00:00	pos	36090	1	1500	pos
84	DENV3		acute dengue infection	secondary	DF	8	2007-10-19 09:00:00	1.375	33	3 days, 18:00:00	6:00:00	5 days, 3:00:00	pos	BALD	1	1500	neg
84	DENV3		acute dengue infection	secondary	DF	9	2007-10-19 15:00:00	1.375	33	4 days, 0:00:00	18:00:00	5 days, 9:00:00	pos	1756.5	1	1500	pos
84	DENV3		acute dengue infection	secondary	DF	10	2007-10-20 09:00:00	1.375	33	4 days, 18:00:00	6:00:00	6 days, 3:00:00	pos	BALD	1	1500	neg
84	DENV3		acute dengue infection	secondary	DF	11	2007-10-20 15:00:00	1.375	33	5 days, 0:00:00	18:00:00	6 days, 9:00:00	pos	BALD	1	1500	neg
84	DENV3		acute dengue infection	secondary	DF	12	2007-10-21 09:00:00	1.375	33	5 days, 18:00:00	6:00:00	7 days, 3:00:00	pos	BALD	1	1500	neg
84	DENV3		acute dengue infection	secondary	DF	13	2007-10-21 15:00:00	1.375	33	6 days, 0:00:00	0:00:00	7 days, 9:00:00	pos	BALD	1	1500	neg
85	DENV3		acute dengue infection	secondary	DF	1	2007-10-15 15:00:00	0.875	21	0:00:00	18:00:00	21:00:00	pos	662850000	1	1500	pos
85	DENV3		acute dengue infection	secondary	DF	2	2007-10-16 09:00:00	0.875	21	18:00:00	6:00:00	1 day, 15:00:00	pos	60960000	1	1500	pos
85	DENV3		acute dengue infection	secondary	DF	3	2007-10-16 15:00:00	0.875	21	1 day, 0:00:00	18:00:00	1 day, 21:00:00	pos	251250000	1	1500	pos
85	DENV3		acute dengue infection	secondary	DF	4	2007-10-17 09:00:00	0.875	21	1 day, 18:00:00	6:00:00	2 days, 15:00:00	pos	15915000	1	1500	pos
85	DENV3		acute dengue infection	secondary	DF	5	2007-10-17 15:00:00	0.875	21	2 days, 0:00:00	18:00:00	2 days, 21:00:00	pos	74805000	1	1500	pos
85	DENV3		acute dengue infection	secondary	DF	6	2007-10-18 09:00:00	0.875	21	2 days, 18:00:00	6:00:00	3 days, 15:00:00	neg	329550	1	1500	pos
85	DENV3		acute dengue infection	secondary	DF	7	2007-10-18 15:00:00	0.875	21	3 days, 0:00:00	18:00:00	3 days, 21:00:00	neg	22980	1	1500	pos
85	DENV3		acute dengue infection	secondary	DF	8	2007-10-19 09:00:00	0.875	21	3 days, 18:00:00	6:00:00	4 days, 15:00:00	neg	BALD	1	1500	neg
85	DENV3		acute dengue infection	secondary	DF	9	2007-10-19 15:00:00	0.875	21	4 days, 0:00:00	18:00:00	4 days, 21:00:00	neg	BALD	1	1500	neg
85	DENV3		acute dengue infection	secondary	DF	10	2007-10-20 09:00:00	0.875	21	4 days, 18:00:00	6:00:00	5 days, 15:00:00	neg	BALD	1	1500	neg
85	DENV3		acute dengue infection	secondary	DF	11	2007-10-20 15:00:00	0.875	21	5 days, 0:00:00	8 days, 18:00:00	5 days, 21:00:00	neg	BALD	1	1500	neg
85	DENV3		acute dengue infection	secondary	DF	12	2007-10-29 09:00:00	0.875	21	13 days, 18:00:00	0:00:00	14 days, 15:00:00	neg	FUS	FUS	FUS	FUS
86	neg		neg	neg	neg	1	2007-10-16 09:00:00	0.583333	14	0:00:00	6:00:00	14:00:00	neg	N/A	N/A	N/A	neg
86	neg		neg	neg	neg	2	2007-10-16 15:00:00	0.583333	14	6:00:00	18:00:00	20:00:00	N/A	N/A	N/A	N/A	N/A
86	neg		neg	neg	neg	3	2007-10-17 09:00:00	0.583333	14	1 day, 0:00:00	6:00:00	1 day, 14:00:00	N/A	N/A	N/A	N/A	N/A
86	neg		neg	neg	neg	4	2007-10-17 15:00:00	0.583333	14	1 day, 6:00:00	18:00:00	1 day, 20:00:00	N/A	N/A	N/A	N/A	N/A
86	neg		neg	neg	neg	5	2007-10-18 09:00:00	0.583333	14	2 days, 0:00:00	6:00:00	2 days, 14:00:00	N/A	N/A	N/A	N/A	N/A
86	neg		neg	neg	neg	6	2007-10-18 15:00:00	0.583333	14	2 days, 6:00:00	18:00:00	2 days, 20:00:00	N/A	N/A	N/A	N/A	N/A
86	neg		neg	neg	neg	7	2007-10-19 09:00:00	0.583333	14	3 days, 0:00:00	6:00:00	3 days, 14:00:00	N/A	N/A	N/A	N/A	N/A
86	neg		neg	neg	neg	8	2007-10-19 15:00:00	0.583333	14	3 days, 6:00:00	18:00:00	3 days, 20:00:00	N/A	N/A	N/A	N/A	N/A
86	neg		neg	neg	neg	9	2007-10-20 09:00:00	0.583333	14	4 days, 0:00:00	6:00:00	4 days, 14:00:00	N/A	N/A	N/A	N/A	N/A
86	neg		neg	neg	neg	10	2007-10-20 15:00:00	0.583333	14	4 days, 6:00:00	18:00:00	4 days, 20:00:00	N/A	N/A	N/A	N/A	N/A
86	neg		neg	neg	neg	11	2007-10-21 09:00:00	0.583333	14	5 days, 0:00:00	6:00:00	5 days, 14:00:00	N/A	N/A	N/A	N/A	N/A
86	neg		neg	neg	neg	12	2007-10-21 15:00:00	0.583333	14	5 days, 6:00:00	9 days, 0:00:00	5 days, 20:00:00	N/A	N/A	N/A	N/A	N/A
86	neg		neg	neg	neg	13	2007-10-30 15:00:00	0.583333	14	14 days, 6:00:00	0:00:00	14 days, 20:00:00	N/A	N/A	N/A	N/A	N/A
87	DENV2		acute dengue infection	secondary	DF	1	2007-10-17 15:00:00	2	48	0:00:00	18:00:00	2 days, 0:00:00	neg	108600000	2	15000	pos
87	DENV2		acute dengue infection	secondary	DF	2	2007-10-18 09:00:00	2	48	18:00:00	6:00:00	2 days, 18:00:00	neg	12558000	2	15000	pos
87	DENV2		acute dengue infection	secondary	DF	3	2007-10-18 15:00:00	2	48	1 day, 0:00:00	18:00:00	3 days, 0:00:00	neg	2389500	2	15000	pos
87	DENV2		acute dengue infection	secondary	DF	4	2007-10-19 09:00:00	2	48	1 day, 18:00:00	6:00:00	3 days, 18:00:00	neg	15285	2	15000	pos
87	DENV2		acute dengue infection	secondary	DF	5	2007-10-19 15:00:00	2	48	2 days, 0:00:00	18:00:00	4 days, 0:00:00	neg	BALD	2	15000	neg
87	DENV2		acute dengue infection	secondary	DF	6	2007-10-20 09:00:00	2	48	2 days, 18:00:00	6:00:00	4 days, 18:00:00	neg	BALD	2	15000	neg
87	DENV2		acute dengue infection	secondary	DF	7	2007-10-20 15:00:00	2	48	3 days, 0:00:00	18:00:00	5 days, 0:00:00	neg	BALD	2	15000	neg
87	DENV2		acute dengue infection	secondary	DF	8	2007-10-21 09:00:00	2	48	3 days, 18:00:00	6:00:00	5 days, 18:00:00	neg	BALD	2	15000	neg
87	DENV2		acute dengue infection	secondary	DF	9	2007-10-21 15:00:00	2	48	4 days, 0:00:00	10 days, 17:00:00	6 days, 0:00:00	neg	BALD	2	15000	neg
87	DENV2		acute dengue infection	secondary	DF	10	2007-11-01 08:00:00	2	48	14 days, 17:00:00	0:00:00	16 days, 17:00:00	neg	FUS	FUS	FUS	FUS
88	neg		neg	neg	neg	1	2007-10-18 09:00:00	1.85417	44.5	0:00:00	6:00:00	1 day, 20:30:00	neg	N/A	N/A	N/A	neg
88	neg		neg	neg	neg	2	2007-10-18 15:00:00	1.85417	44.5	6:00:00	18:00:00	2 days, 2:30:00	N/A	N/A	N/A	N/A	N/A
88	neg		neg	neg	neg	3	2007-10-19 09:00:00	1.85417	44.5	1 day, 0:00:00	6:00:00	2 days, 20:30:00	N/A	N/A	N/A	N/A	N/A
88	neg		neg	neg	neg	4	2007-10-19 15:00:00	1.85417	44.5	1 day, 6:00:00	18:00:00	3 days, 2:30:00	N/A	N/A	N/A	N/A	N/A
88	neg		neg	neg	neg	5	2007-10-20 09:00:00	1.85417	44.5	2 days, 0:00:00	6:00:00	3 days, 20:30:00	N/A	N/A	N/A	N/A	N/A
88	neg		neg	neg	neg	6	2007-10-20 15:00:00	1.85417	44.5	2 days, 6:00:00	18:00:00	4 days, 2:30:00	N/A	N/A	N/A	N/A	N/A
88	neg		neg	neg	neg	7	2007-10-21 09:00:00	1.85417	44.5	3 days, 0:00:00	6:00:00	4 days, 20:30:00	N/A	N/A	N/A	N/A	N/A
88	neg		neg	neg	neg	8	2007-10-21 15:00:00	1.85417	44.5	3 days, 6:00:00	18:00:00	5 days, 2:30:00	N/A	N/A	N/A	N/A	N/A
88	neg		neg	neg	neg	9	2007-10-22 09:00:00	1.85417	44.5	4 days, 0:00:00	6:00:00	5 days, 20:30:00	N/A	N/A	N/A	N/A	N/A
88	neg		neg	neg	neg	10	2007-10-22 15:00:00	1.85417	44.5	4 days, 6:00:00	0:00:00	6 days, 2:30:00	N/A	N/A	N/A	N/A	N/A
89	DENV2		acute dengue infection	secondary	DF	1	2007-10-24 15:30:00	2.4375	58.5	0:00:00	17:30:00	2 days, 10:30:00	neg	1059300	1	1500	pos
89	DENV2		acute dengue infection	secondary	DF	2	2007-10-25 09:00:00	2.4375	58.5	17:30:00	6:00:00	3 days, 4:00:00	neg	103335	1	1500	pos
89	DENV2		acute dengue infection	secondary	DF	3	2007-10-25 15:00:00	2.4375	58.5	23:30:00	18:00:00	3 days, 10:00:00	neg	19575	1	1500	pos
89	DENV2		acute dengue infection	secondary	DF	4	2007-10-26 09:00:00	2.4375	58.5	1 day, 17:30:00	6:00:00	4 days, 4:00:00	neg	BALD	1	1500	neg
89	DENV2		acute dengue infection	secondary	DF	5	2007-10-26 15:00:00	2.4375	58.5	1 day, 23:30:00	18:00:00	4 days, 10:00:00	neg	BALD	1	1500	neg
89	DENV2		acute dengue infection	secondary	DF	6	2007-10-27 09:00:00	2.4375	58.5	2 days, 17:30:00	1 day, 0:00:00	5 days, 4:00:00	neg	BALD	1	1500	neg
89	DENV2		acute dengue infection	secondary	DF	7	2007-10-28 09:00:00	2.4375	58.5	3 days, 17:30:00	6:00:00	6 days, 4:00:00	neg	BALD	1	1500	neg
89	DENV2		acute dengue infection	secondary	DF	8	2007-10-28 15:00:00	2.4375	58.5	3 days, 23:30:00	18:00:00	6 days, 10:00:00	neg	BALD	1	1500	neg
89	DENV2		acute dengue infection	secondary	DF	9	2007-10-29 09:00:00	2.4375	58.5	4 days, 17:30:00	8 days, 0:00:00	7 days, 4:00:00	neg	BALD	1	1500	neg
89	DENV2		acute dengue infection	secondary	DF	10	2007-11-06 09:00:00	2.4375	58.5	12 days, 17:30:00	0:00:00	15 days, 4:00:00	neg	FUS	FUS	FUS	FUS
90	DENV3		acute dengue infection	secondary	DF	1	2007-10-25 15:00:00	3.25	78	0:00:00	18:00:00	3 days, 6:00:00	pos	45675000	1	1500	pos
90	DENV3		acute dengue infection	secondary	DF	2	2007-10-26 09:00:00	3.25	78	18:00:00	6:00:00	4 days, 0:00:00	pos	1438050	1	1500	pos
90	DENV3		acute dengue infection	secondary	DF	3	2007-10-26 15:00:00	3.25	78	1 day, 0:00:00	18:00:00	4 days, 6:00:00	pos	26475	1	1500	pos
90	DENV3		acute dengue infection	secondary	DF	4	2007-10-27 09:00:00	3.25	78	1 day, 18:00:00	6:00:00	5 days, 0:00:00	neg	BALD	1	1500	neg
90	DENV3		acute dengue infection	secondary	DF	5	2007-10-27 15:00:00	3.25	78	2 days, 0:00:00	18:00:00	5 days, 6:00:00	neg	BALD	1	1500	neg
90	DENV3		acute dengue infection	secondary	DF	6	2007-10-28 09:00:00	3.25	78	2 days, 18:00:00	6:00:00	6 days, 0:00:00	neg	BALD	1	1500	neg
90	DENV3		acute dengue infection	secondary	DF	7	2007-10-28 15:00:00	3.25	78	3 days, 0:00:00	18:00:00	6 days, 6:00:00	neg	BALD	1	1500	neg
90	DENV3		acute dengue infection	secondary	DF	8	2007-10-29 09:00:00	3.25	78	3 days, 18:00:00	10 days, 6:00:00	7 days, 0:00:00	neg	BALD	1	1500	neg
90	DENV3		acute dengue infection	secondary	DF	9	2007-11-08 15:00:00	3.25	78	14 days, 0:00:00	0:00:00	17 days, 6:00:00	neg	FUS	FUS	FUS	FUS
91	DENV4		acute dengue infection	secondary	DF	1	2007-10-25 15:00:00	2.125	51	0:00:00	18:00:00	2 days, 3:00:00	pos	915900	2	15000	pos
91	DENV4		acute dengue infection	secondary	DF	2	2007-10-26 09:00:00	2.125	51	18:00:00	6:00:00	2 days, 21:00:00	pos	42210	2	15000	pos
91	DENV4		acute dengue infection	secondary	DF	3	2007-10-26 15:00:00	2.125	51	1 day, 0:00:00	18:00:00	3 days, 3:00:00	pos	55065	2	15000	pos
91	DENV4		acute dengue infection	secondary	DF	4	2007-10-27 09:00:00	2.125	51	1 day, 18:00:00	6:00:00	3 days, 21:00:00	pos	BALD	2	15000	neg
91	DENV4		acute dengue infection	secondary	DF	5	2007-10-27 15:00:00	2.125	51	2 days, 0:00:00	18:00:00	4 days, 3:00:00	pos	BALD	2	15000	neg
91	DENV4		acute dengue infection	secondary	DF	6	2007-10-28 09:00:00	2.125	51	2 days, 18:00:00	6:00:00	4 days, 21:00:00	pos	BALD	2	15000	neg
91	DENV4		acute dengue infection	secondary	DF	7	2007-10-28 15:00:00	2.125	51	3 days, 0:00:00	18:00:00	5 days, 3:00:00	pos	BALD	2	15000	neg
91	DENV4		acute dengue infection	secondary	DF	8	2007-10-29 09:00:00	2.125	51	3 days, 18:00:00	10 days, 1:30:00	5 days, 21:00:00	pos	BALD	2	15000	neg
91	DENV4		acute dengue infection	secondary	DF	9	2007-11-08 10:30:00	2.125	51	13 days, 19:30:00	0:00:00	15 days, 22:30:00	neg	FUS	FUS	FUS	FUS
92	DENV1	6	acute dengue infection	secondary	DF	1	2007-10-26 15:00:00	2.04167	49	0:00:00	18:00:00	2 days, 1:00:00	pos	5496000000	1	1500	pos
92	DENV1	6	acute dengue infection	secondary	DF	2	2007-10-27 09:00:00	2.04167	49	18:00:00	6:00:00	2 days, 19:00:00	pos	48765000	1	1500	pos
92	DENV1	6	acute dengue infection	secondary	DF	3	2007-10-27 15:00:00	2.04167	49	1 day, 0:00:00	18:00:00	3 days, 1:00:00	pos	16260000	1	1500	pos
92	DENV1	6	acute dengue infection	secondary	DF	4	2007-10-28 09:00:00	2.04167	49	1 day, 18:00:00	6:00:00	3 days, 19:00:00	pos	13906.5	1	1500	pos
92	DENV1	6	acute dengue infection	secondary	DF	5	2007-10-28 15:00:00	2.04167	49	2 days, 0:00:00	18:00:00	4 days, 1:00:00	pos	6240	1	1500	pos
92	DENV1	6	acute dengue infection	secondary	DF	6	2007-10-29 09:00:00	2.04167	49	2 days, 18:00:00	6:00:00	4 days, 19:00:00	neg	BALD	1	1500	neg
92	DENV1	6	acute dengue infection	secondary	DF	7	2007-10-29 15:00:00	2.04167	49	3 days, 0:00:00	18:00:00	5 days, 1:00:00	neg	BALD	1	1500	neg
92	DENV1	6	acute dengue infection	secondary	DF	8	2007-10-30 09:00:00	2.04167	49	3 days, 18:00:00	6:00:00	5 days, 19:00:00	neg	BALD	1	1500	neg
92	DENV1	6	acute dengue infection	secondary	DF	9	2007-10-30 15:00:00	2.04167	49	4 days, 0:00:00	1 day, 0:00:00	6 days, 1:00:00	neg	BALD	1	1500	neg
92	DENV1	6	acute dengue infection	secondary	DF	10	2007-10-31 15:00:00	2.04167	49	5 days, 0:00:00	7 days, 22:30:00	7 days, 1:00:00	neg	BALD	1	1500	neg
92	DENV1	6	acute dengue infection	secondary	DF	11	2007-11-08 13:30:00	2.04167	49	12 days, 22:30:00	0:00:00	14 days, 23:30:00	neg	FUS	FUS	FUS	FUS
93	DENV3		acute dengue infection	primary	DF	1	2007-10-29 10:30:00	2.0625	49.5	0:00:00	4:30:00	2 days, 1:30:00	pos	13603500	2	15000	pos
93	DENV3		acute dengue infection	primary	DF	2	2007-10-29 15:00:00	2.0625	49.5	4:30:00	18:00:00	2 days, 6:00:00	pos	25560000	2	15000	pos
93	DENV3		acute dengue infection	primary	DF	3	2007-10-30 09:00:00	2.0625	49.5	22:30:00	6:00:00	3 days, 0:00:00	pos	640350	2	15000	pos
93	DENV3		acute dengue infection	primary	DF	4	2007-10-30 15:00:00	2.0625	49.5	1 day, 4:30:00	18:00:00	3 days, 6:00:00	pos	106590	2	15000	pos
93	DENV3		acute dengue infection	primary	DF	5	2007-10-31 09:00:00	2.0625	49.5	1 day, 22:30:00	6:00:00	4 days, 0:00:00	pos	28665	2	15000	pos
93	DENV3		acute dengue infection	primary	DF	6	2007-10-31 15:00:00	2.0625	49.5	2 days, 4:30:00	18:00:00	4 days, 6:00:00	pos	42090	2	15000	pos
93	DENV3		acute dengue infection	primary	DF	7	2007-11-01 09:00:00	2.0625	49.5	2 days, 22:30:00	6:00:00	5 days, 0:00:00	pos	17820	2	15000	pos
93	DENV3		acute dengue infection	primary	DF	8	2007-11-01 15:00:00	2.0625	49.5	3 days, 4:30:00	18:00:00	5 days, 6:00:00	pos	BALD	2	15000	neg
93	DENV3		acute dengue infection	primary	DF	9	2007-11-02 09:00:00	2.0625	49.5	3 days, 22:30:00	0:00:00	6 days, 0:00:00	pos	BALD	1	1500	neg
94	DENV4		acute dengue infection	secondary	DF	1	2007-10-29 15:00:00	2.25	54	0:00:00	18:00:00	2 days, 6:00:00	pos	8868000	2	15000	pos
94	DENV4		acute dengue infection	secondary	DF	2	2007-10-30 09:00:00	2.25	54	18:00:00	6:00:00	3 days, 0:00:00	neg	BALD	2	15000	neg
94	DENV4		acute dengue infection	secondary	DF	3	2007-10-30 15:00:00	2.25	54	1 day, 0:00:00	18:00:00	3 days, 6:00:00	neg	BALD	2	15000	neg
94	DENV4		acute dengue infection	secondary	DF	4	2007-10-31 09:00:00	2.25	54	1 day, 18:00:00	6:00:00	4 days, 0:00:00	neg	BALD	2	15000	neg
94	DENV4		acute dengue infection	secondary	DF	5	2007-10-31 15:00:00	2.25	54	2 days, 0:00:00	18:00:00	4 days, 6:00:00	neg	BALD	2	15000	neg
94	DENV4		acute dengue infection	secondary	DF	6	2007-11-01 09:00:00	2.25	54	2 days, 18:00:00	6:00:00	5 days, 0:00:00	neg	BALD	2	15000	neg
94	DENV4		acute dengue infection	secondary	DF	7	2007-11-01 15:00:00	2.25	54	3 days, 0:00:00	18:00:00	5 days, 6:00:00	neg	BALD	2	15000	neg
94	DENV4		acute dengue infection	secondary	DF	8	2007-11-02 09:00:00	2.25	54	3 days, 18:00:00	10 days, 0:00:00	6 days, 0:00:00	neg	BALD	2	15000	neg
94	DENV4		acute dengue infection	secondary	DF	9	2007-11-12 09:00:00	2.25	54	13 days, 18:00:00	0:00:00	16 days, 0:00:00	neg	FUS	FUS	FUS	FUS
95	DENV1	1	acute dengue infection	secondary	DF	1	2007-10-29 15:00:00	1.79167	43	0:00:00	18:00:00	1 day, 19:00:00	neg	2338500	1	1500	pos
95	DENV1	1	acute dengue infection	secondary	DF	2	2007-10-30 09:00:00	1.79167	43	18:00:00	6:00:00	2 days, 13:00:00	neg	8334	1	1500	pos
95	DENV1	1	acute dengue infection	secondary	DF	3	2007-10-30 15:00:00	1.79167	43	1 day, 0:00:00	18:00:00	2 days, 19:00:00	neg	2670	1	1500	pos
95	DENV1	1	acute dengue infection	secondary	DF	4	2007-10-31 09:00:00	1.79167	43	1 day, 18:00:00	6:00:00	3 days, 13:00:00	neg	BALD	1	1500	neg
95	DENV1	1	acute dengue infection	secondary	DF	5	2007-10-31 15:00:00	1.79167	43	2 days, 0:00:00	18:00:00	3 days, 19:00:00	neg	BALD	1	1500	neg
95	DENV1	1	acute dengue infection	secondary	DF	6	2007-11-01 09:00:00	1.79167	43	2 days, 18:00:00	6:00:00	4 days, 13:00:00	neg	BALD	1	1500	neg
95	DENV1	1	acute dengue infection	secondary	DF	7	2007-11-01 15:00:00	1.79167	43	3 days, 0:00:00	18:00:00	4 days, 19:00:00	neg	BALD	1	1500	neg
95	DENV1	1	acute dengue infection	secondary	DF	8	2007-11-02 09:00:00	1.79167	43	3 days, 18:00:00	10 days, 0:00:00	5 days, 13:00:00	neg	BALD	1	1500	neg
95	DENV1	1	acute dengue infection	secondary	DF	9	2007-11-12 09:00:00	1.79167	43	13 days, 18:00:00	0:00:00	15 days, 13:00:00	neg	FUS	FUS	FUS	FUS
96	DENV1	3	acute dengue infection	secondary	DF	1	2007-10-30 15:00:00	2.375	57	0:00:00	18:00:00	2 days, 9:00:00	pos	197500000	2	15000	pos
96	DENV1	3	acute dengue infection	secondary	DF	2	2007-10-31 09:00:00	2.375	57	18:00:00	6:00:00	3 days, 3:00:00	pos	29430000	2	15000	pos
96	DENV1	3	acute dengue infection	secondary	DF	3	2007-10-31 15:00:00	2.375	57	1 day, 0:00:00	18:00:00	3 days, 9:00:00	pos	32430000	2	15000	pos
96	DENV1	3	acute dengue infection	secondary	DF	4	2007-11-01 09:00:00	2.375	57	1 day, 18:00:00	7:00:00	4 days, 3:00:00	neg	311700	2	15000	pos
96	DENV1	3	acute dengue infection	secondary	DF	5	2007-11-01 16:00:00	2.375	57	2 days, 1:00:00	17:00:00	4 days, 10:00:00	neg	BALD	2	15000	neg
96	DENV1	3	acute dengue infection	secondary	DF	6	2007-11-02 09:00:00	2.375	57	2 days, 18:00:00	6:00:00	5 days, 3:00:00	neg	BALD	2	15000	neg
96	DENV1	3	acute dengue infection	secondary	DF	7	2007-11-02 15:00:00	2.375	57	3 days, 0:00:00	18:00:00	5 days, 9:00:00	neg	BALD	2	15000	neg
96	DENV1	3	acute dengue infection	secondary	DF	8	2007-11-03 09:00:00	2.375	57	3 days, 18:00:00	6:00:00	6 days, 3:00:00	neg	BALD	2	15000	neg
96	DENV1	3	acute dengue infection	secondary	DF	9	2007-11-03 15:00:00	2.375	57	4 days, 0:00:00	18:00:00	6 days, 9:00:00	neg	BALD	2	15000	neg
96	DENV1	3	acute dengue infection	secondary	DF	10	2007-11-04 09:00:00	2.375	57	4 days, 18:00:00	6:00:00	7 days, 3:00:00	neg	BALD	2	15000	neg
96	DENV1	3	acute dengue infection	secondary	DF	11	2007-11-04 15:00:00	2.375	57	5 days, 0:00:00	7 days, 18:00:00	7 days, 9:00:00	neg	BALD	2	15000	neg
96	DENV1	3	acute dengue infection	secondary	DF	12	2007-11-12 09:00:00	2.375	57	12 days, 18:00:00	0:00:00	15 days, 3:00:00	neg	FUS	FUS	FUS	FUS
97	neg		acute dengue infection	secondary	DF	1	2007-10-31 15:00:00	2	48	0:00:00	18:00:00	2 days, 0:00:00	neg	BALD	2	15000	neg
97	neg		acute dengue infection	secondary	DF	2	2007-11-01 09:00:00	2	48	18:00:00	6:00:00	2 days, 18:00:00	neg	BALD	2	15000	neg
97	neg		acute dengue infection	secondary	DF	3	2007-11-01 15:00:00	2	48	1 day, 0:00:00	18:00:00	3 days, 0:00:00	neg	BALD	2	15000	neg
97	neg		acute dengue infection	secondary	DF	4	2007-11-02 09:00:00	2	48	1 day, 18:00:00	6:00:00	3 days, 18:00:00	neg	BALD	2	15000	neg
97	neg		acute dengue infection	secondary	DF	5	2007-11-02 15:00:00	2	48	2 days, 0:00:00	18:00:00	4 days, 0:00:00	neg	BALD	2	15000	neg
97	neg		acute dengue infection	secondary	DF	6	2007-11-03 09:00:00	2	48	2 days, 18:00:00	6:00:00	4 days, 18:00:00	neg	BALD	2	15000	neg
97	neg		acute dengue infection	secondary	DF	7	2007-11-03 15:00:00	2	48	3 days, 0:00:00	18:00:00	5 days, 0:00:00	neg	BALD	2	15000	neg
97	neg		acute dengue infection	secondary	DF	8	2007-11-04 09:00:00	2	48	3 days, 18:00:00	6:00:00	5 days, 18:00:00	neg	BALD	2	15000	neg
97	neg		acute dengue infection	secondary	DF	9	2007-11-04 15:00:00	2	48	4 days, 0:00:00	7 days, 18:00:00	6 days, 0:00:00	neg	BALD	2	15000	neg
97	neg		acute dengue infection	secondary	DF	10	2007-11-12 09:00:00	2	48	11 days, 18:00:00	0:00:00	13 days, 18:00:00	neg	FUS	FUS	FUS	FUS
98	DENV3		acute dengue infection	secondary	DF	1	2007-11-01 15:00:00	2.375	57	0:00:00	18:00:00	2 days, 9:00:00	pos	327750	1	1500	pos
98	DENV3		acute dengue infection	secondary	DF	2	2007-11-02 09:00:00	2.375	57	18:00:00	6:00:00	3 days, 3:00:00	pos	4974	1	1500	pos
98	DENV3		acute dengue infection	secondary	DF	3	2007-11-02 15:00:00	2.375	57	1 day, 0:00:00	18:00:00	3 days, 9:00:00	pos	7005	1	1500	pos
98	DENV3		acute dengue infection	secondary	DF	4	2007-11-03 09:00:00	2.375	57	1 day, 18:00:00	6:00:00	4 days, 3:00:00	neg	BALD	1	1500	neg
98	DENV3		acute dengue infection	secondary	DF	5	2007-11-03 15:00:00	2.375	57	2 days, 0:00:00	18:00:00	4 days, 9:00:00	neg	BALD	1	1500	neg
98	DENV3		acute dengue infection	secondary	DF	6	2007-11-04 09:00:00	2.375	57	2 days, 18:00:00	6:00:00	5 days, 3:00:00	neg	BALD	1	1500	neg
98	DENV3		acute dengue infection	secondary	DF	7	2007-11-04 15:00:00	2.375	57	3 days, 0:00:00	18:00:00	5 days, 9:00:00	neg	BALD	1	1500	neg
98	DENV3		acute dengue infection	secondary	DF	8	2007-11-05 09:00:00	2.375	57	3 days, 18:00:00	9 days, 0:00:00	6 days, 3:00:00	neg	BALD	1	1500	neg
98	DENV3		acute dengue infection	secondary	DF	9	2007-11-14 09:00:00	2.375	57	12 days, 18:00:00	0:00:00	15 days, 3:00:00	neg	FUS	FUS	FUS	FUS
99	DENV1		acute dengue infection	secondary	DF	1	2007-11-01 15:00:00	2.375	57	0:00:00	18:00:00	2 days, 9:00:00	pos	1876.5	1	1500	pos
99	DENV1		acute dengue infection	secondary	DF	2	2007-11-02 09:00:00	2.375	57	18:00:00	1 day, 0:00:00	3 days, 3:00:00	pos	BALD	1	1500	neg
99	DENV1		acute dengue infection	secondary	DF	3	2007-11-03 09:00:00	2.375	57	1 day, 18:00:00	6:00:00	4 days, 3:00:00	pos	BALD	1	1500	neg
99	DENV1		acute dengue infection	secondary	DF	4	2007-11-03 15:00:00	2.375	57	2 days, 0:00:00	18:00:00	4 days, 9:00:00	pos	BALD	1	1500	neg
99	DENV1		acute dengue infection	secondary	DF	5	2007-11-04 09:00:00	2.375	57	2 days, 18:00:00	6:00:00	5 days, 3:00:00	pos	BALD	1	1500	neg
99	DENV1		acute dengue infection	secondary	DF	6	2007-11-04 15:00:00	2.375	57	3 days, 0:00:00	18:00:00	5 days, 9:00:00	pos	BALD	1	1500	neg
99	DENV1		acute dengue infection	secondary	DF	7	2007-11-05 09:00:00	2.375	57	3 days, 18:00:00	6:00:00	6 days, 3:00:00	neg	BALD	1	1500	neg
99	DENV1		acute dengue infection	secondary	DF	8	2007-11-05 15:00:00	2.375	57	4 days, 0:00:00	0:00:00	6 days, 9:00:00	neg	BALD	1	1500	neg
100	DENV1		acute dengue infection	secondary	DF	1	2007-11-09 15:00:00	2.25	54	0:00:00	18:00:00	2 days, 6:00:00	pos	149100	1	1500	pos
100	DENV1		acute dengue infection	secondary	DF	2	2007-11-10 09:00:00	2.25	54	18:00:00	6:00:00	3 days, 0:00:00	neg	BALD	1	1500	neg
100	DENV1		acute dengue infection	secondary	DF	3	2007-11-10 15:00:00	2.25	54	1 day, 0:00:00	18:00:00	3 days, 6:00:00	neg	BALD	1	1500	neg
100	DENV1		acute dengue infection	secondary	DF	4	2007-11-11 09:00:00	2.25	54	1 day, 18:00:00	6:00:00	4 days, 0:00:00	neg	BALD	1	1500	neg
100	DENV1		acute dengue infection	secondary	DF	5	2007-11-11 15:00:00	2.25	54	2 days, 0:00:00	18:00:00	4 days, 6:00:00	neg	BALD	1	1500	neg
100	DENV1		acute dengue infection	secondary	DF	6	2007-11-12 09:00:00	2.25	54	2 days, 18:00:00	6:00:00	5 days, 0:00:00	neg	BALD	1	1500	neg
100	DENV1		acute dengue infection	secondary	DF	7	2007-11-12 15:00:00	2.25	54	3 days, 0:00:00	1 day, 0:00:00	5 days, 6:00:00	neg	BALD	1	1500	neg
100	DENV1		acute dengue infection	secondary	DF	8	2007-11-13 15:00:00	2.25	54	4 days, 0:00:00	18:00:00	6 days, 6:00:00	neg	BALD	1	1500	neg
100	DENV1		acute dengue infection	secondary	DF	9	2007-11-14 09:00:00	2.25	54	4 days, 18:00:00	8 days, 0:00:00	7 days, 0:00:00	neg	BALD	1	1500	neg
100	DENV1		acute dengue infection	secondary	DF	10	2007-11-22 09:00:00	2.25	54	12 days, 18:00:00	0:00:00	15 days, 0:00:00	neg	BALD	1	1500	neg
101	DENV3		acute dengue infection	secondary	DHF I	1	2007-11-09 15:00:00	2.20833	53	0:00:00	18:00:00	2 days, 5:00:00	pos	2502000	1	1500	pos
101	DENV3		acute dengue infection	secondary	DHF I	2	2007-11-10 09:00:00	2.20833	53	18:00:00	6:00:00	2 days, 23:00:00	pos	535650	1	1500	pos
101	DENV3		acute dengue infection	secondary	DHF I	3	2007-11-10 15:00:00	2.20833	53	1 day, 0:00:00	18:00:00	3 days, 5:00:00	pos	230250	1	1500	pos
101	DENV3		acute dengue infection	secondary	DHF I	4	2007-11-11 09:00:00	2.20833	53	1 day, 18:00:00	6:00:00	3 days, 23:00:00	pos	14281.5	1	1500	pos
101	DENV3		acute dengue infection	secondary	DHF I	5	2007-11-11 15:00:00	2.20833	53	2 days, 0:00:00	18:00:00	4 days, 5:00:00	pos	4242	1	1500	pos
101	DENV3		acute dengue infection	secondary	DHF I	6	2007-11-12 09:00:00	2.20833	53	2 days, 18:00:00	6:00:00	4 days, 23:00:00	pos	BALD	1	1500	neg
101	DENV3		acute dengue infection	secondary	DHF I	7	2007-11-12 15:00:00	2.20833	53	3 days, 0:00:00	18:00:00	5 days, 5:00:00	pos	BALD	1	1500	neg
101	DENV3		acute dengue infection	secondary	DHF I	8	2007-11-13 09:00:00	2.20833	53	3 days, 18:00:00	6:00:00	5 days, 23:00:00	pos	BALD	1	1500	neg
101	DENV3		acute dengue infection	secondary	DHF I	9	2007-11-13 15:00:00	2.20833	53	4 days, 0:00:00	18:00:00	6 days, 5:00:00	pos	BALD	1	1500	neg
101	DENV3		acute dengue infection	secondary	DHF I	10	2007-11-14 09:00:00	2.20833	53	4 days, 18:00:00	8 days, 0:00:00	6 days, 23:00:00	pos	BALD	1	1500	neg
101	DENV3		acute dengue infection	secondary	DHF I	11	2007-11-22 09:00:00	2.20833	53	12 days, 18:00:00	0:00:00	14 days, 23:00:00	neg	FUS	FUS	FUS	FUS
102	DENV1	4	acute dengue infection	primary	DF	1	2007-11-12 15:00:00	2.33333	56	0:00:00	18:00:00	2 days, 8:00:00	pos	296250000	2	15000	pos
102	DENV1	4	acute dengue infection	primary	DF	2	2007-11-13 09:00:00	2.33333	56	18:00:00	6:00:00	3 days, 2:00:00	pos	4686000000	1	1500	pos
102	DENV1	4	acute dengue infection	primary	DF	3	2007-11-13 15:00:00	2.33333	56	1 day, 0:00:00	18:00:00	3 days, 8:00:00	pos	3459000000	1	1500	pos
102	DENV1	4	acute dengue infection	primary	DF	4	2007-11-14 09:00:00	2.33333	56	1 day, 18:00:00	6:00:00	4 days, 2:00:00	pos	392850000	1	1500	pos
102	DENV1	4	acute dengue infection	primary	DF	5	2007-11-14 15:00:00	2.33333	56	2 days, 0:00:00	18:00:00	4 days, 8:00:00	pos	306750000	1	1500	pos
102	DENV1	4	acute dengue infection	primary	DF	6	2007-11-15 09:00:00	2.33333	56	2 days, 18:00:00	6:00:00	5 days, 2:00:00	pos	135780000	1	1500	pos
102	DENV1	4	acute dengue infection	primary	DF	7	2007-11-15 15:00:00	2.33333	56	3 days, 0:00:00	18:00:00	5 days, 8:00:00	pos	60060000	1	1500	pos
102	DENV1	4	acute dengue infection	primary	DF	8	2007-11-16 09:00:00	2.33333	56	3 days, 18:00:00	6:00:00	6 days, 2:00:00	pos	26220	1	1500	pos
102	DENV1	4	acute dengue infection	primary	DF	9	2007-11-16 15:00:00	2.33333	56	4 days, 0:00:00	18:00:00	6 days, 8:00:00	pos	80910	1	1500	pos
102	DENV1	4	acute dengue infection	primary	DF	10	2007-11-17 09:00:00	2.33333	56	4 days, 18:00:00	6:00:00	7 days, 2:00:00	pos	128775	1	1500	pos
102	DENV1	4	acute dengue infection	primary	DF	11	2007-11-17 15:00:00	2.33333	56	5 days, 0:00:00	0:00:00	7 days, 8:00:00	pos	76050	1	1500	pos
103	DENV3		acute dengue infection	secondary	DF	1	2007-11-12 15:00:00	2.125	51	0:00:00	18:00:00	2 days, 3:00:00	neg	423900	1	1500	pos
103	DENV3		acute dengue infection	secondary	DF	2	2007-11-13 09:00:00	2.125	51	18:00:00	6:00:00	2 days, 21:00:00	neg	2014.5	1	1500	pos
103	DENV3		acute dengue infection	secondary	DF	3	2007-11-13 15:00:00	2.125	51	1 day, 0:00:00	18:00:00	3 days, 3:00:00	neg	BALD	1	1500	neg
103	DENV3		acute dengue infection	secondary	DF	4	2007-11-14 09:00:00	2.125	51	1 day, 18:00:00	6:00:00	3 days, 21:00:00	neg	BALD	1	1500	neg
103	DENV3		acute dengue infection	secondary	DF	5	2007-11-14 15:00:00	2.125	51	2 days, 0:00:00	18:00:00	4 days, 3:00:00	neg	BALD	1	1500	neg
103	DENV3		acute dengue infection	secondary	DF	6	2007-11-15 09:00:00	2.125	51	2 days, 18:00:00	6:00:00	4 days, 21:00:00	neg	BALD	1	1500	neg
103	DENV3		acute dengue infection	secondary	DF	7	2007-11-15 15:00:00	2.125	51	3 days, 0:00:00	0:00:00	5 days, 3:00:00	neg	BALD	1	1500	neg
104	DENV1		acute dengue infection	secondary	DF	1	2007-11-13 15:00:00	1.20833	29	0:00:00	18:00:00	1 day, 5:00:00	pos	188250000	1	1500	pos
104	DENV1		acute dengue infection	secondary	DF	2	2007-11-14 09:00:00	1.20833	29	18:00:00	6:00:00	1 day, 23:00:00	pos	330000000	1	1500	pos
104	DENV1		acute dengue infection	secondary	DF	3	2007-11-14 15:00:00	1.20833	29	1 day, 0:00:00	18:00:00	2 days, 5:00:00	pos	463500000	1	1500	pos
104	DENV1		acute dengue infection	secondary	DF	4	2007-11-15 09:00:00	1.20833	29	1 day, 18:00:00	6:00:00	2 days, 23:00:00	pos	135570000	1	1500	pos
104	DENV1		acute dengue infection	secondary	DF	5	2007-11-15 15:00:00	1.20833	29	2 days, 0:00:00	18:00:00	3 days, 5:00:00	pos	52965000	1	1500	pos
104	DENV1		acute dengue infection	secondary	DF	6	2007-11-16 09:00:00	1.20833	29	2 days, 18:00:00	9:00:00	3 days, 23:00:00	pos	5278500	1	1500	pos
104	DENV1		acute dengue infection	secondary	DF	7	2007-11-16 18:00:00	1.20833	29	3 days, 3:00:00	15:00:00	4 days, 8:00:00	pos	6445500	1	1500	pos
104	DENV1		acute dengue infection	secondary	DF	8	2007-11-17 09:00:00	1.20833	29	3 days, 18:00:00	6:00:00	4 days, 23:00:00	pos	177450	1	1500	pos
104	DENV1		acute dengue infection	secondary	DF	9	2007-11-17 15:00:00	1.20833	29	4 days, 0:00:00	18:00:00	5 days, 5:00:00	pos	21705	1	1500	pos
104	DENV1		acute dengue infection	secondary	DF	10	2007-11-18 09:00:00	1.20833	29	4 days, 18:00:00	8 days, 0:00:00	5 days, 23:00:00	pos	1981.5	1	1500	pos
104	DENV1		acute dengue infection	secondary	DF	11	2007-11-26 09:00:00	1.20833	29	12 days, 18:00:00	0:00:00	13 days, 23:00:00	neg	FUS	FUS	FUS	FUS	neg
105	neg		neg	neg	neg	1	2007-11-13 15:00:00	0.916667	22	0:00:00	18:00:00	22:00:00	neg	N/A	N/A	N/A	neg
105	neg		neg	neg	neg	2	2007-11-14 09:00:00	0.916667	22	18:00:00	6:00:00	1 day, 16:00:00	N/A	N/A	N/A	N/A	N/A
105	neg		neg	neg	neg	3	2007-11-14 15:00:00	0.916667	22	1 day, 0:00:00	18:00:00	1 day, 22:00:00	N/A	N/A	N/A	N/A	N/A
105	neg		neg	neg	neg	4	2007-11-15 09:00:00	0.916667	22	1 day, 18:00:00	6:00:00	2 days, 16:00:00	N/A	N/A	N/A	N/A	N/A
105	neg		neg	neg	neg	5	2007-11-15 15:00:00	0.916667	22	2 days, 0:00:00	18:00:00	2 days, 22:00:00	N/A	N/A	N/A	N/A	N/A
105	neg		neg	neg	neg	6	2007-11-16 09:00:00	0.916667	22	2 days, 18:00:00	2 days, 0:00:00	3 days, 16:00:00	N/A	N/A	N/A	N/A	N/A
105	neg		neg	neg	neg	7	2007-11-18 09:00:00	0.916667	22	4 days, 18:00:00	6:00:00	5 days, 16:00:00	N/A	N/A	N/A	N/A	N/A
105	neg		neg	neg	neg	8	2007-11-18 15:00:00	0.916667	22	5 days, 0:00:00	0:00:00	5 days, 22:00:00	N/A	N/A	N/A	N/A	N/A
106	DENV1	3	acute dengue infection	primary	DF	1	2007-11-13 15:00:00	1.25	30	0:00:00	18:00:00	1 day, 6:00:00	pos	1533000000	2	15000	pos
106	DENV1	3	acute dengue infection	primary	DF	2	2007-11-14 09:00:00	1.25	30	18:00:00	6:00:00	2 days, 0:00:00	pos	3277500000	1	1500	pos
106	DENV1	3	acute dengue infection	primary	DF	3	2007-11-14 15:00:00	1.25	30	1 day, 0:00:00	18:00:00	2 days, 6:00:00	pos	3324000000	1	1500	pos
106	DENV1	3	acute dengue infection	primary	DF	4	2007-11-15 09:00:00	1.25	30	1 day, 18:00:00	6:00:00	3 days, 0:00:00	pos	624600000	1	1500	pos
106	DENV1	3	acute dengue infection	primary	DF	5	2007-11-15 15:00:00	1.25	30	2 days, 0:00:00	18:00:00	3 days, 6:00:00	pos	244200000	1	1500	pos
106	DENV1	3	acute dengue infection	primary	DF	6	2007-11-16 09:00:00	1.25	30	2 days, 18:00:00	6:00:00	4 days, 0:00:00	pos	72555000	1	1500	pos
106	DENV1	3	acute dengue infection	primary	DF	7	2007-11-16 15:00:00	1.25	30	3 days, 0:00:00	18:00:00	4 days, 6:00:00	pos	32610000	1	1500	pos
106	DENV1	3	acute dengue infection	primary	DF	8	2007-11-17 09:00:00	1.25	30	3 days, 18:00:00	6:00:00	5 days, 0:00:00	pos	740400	1	1500	pos
106	DENV1	3	acute dengue infection	primary	DF	9	2007-11-17 15:00:00	1.25	30	4 days, 0:00:00	18:00:00	5 days, 6:00:00	pos	717600	1	1500	pos
106	DENV1	3	acute dengue infection	primary	DF	10	2007-11-18 09:00:00	1.25	30	4 days, 18:00:00	6:00:00	6 days, 0:00:00	pos	294000	1	1500	pos
106	DENV1	3	acute dengue infection	primary	DF	11	2007-11-18 15:00:00	1.25	30	5 days, 0:00:00	0:00:00	6 days, 6:00:00	pos	165600	1	1500	pos
107	DENV1	6	acute dengue infection	secondary	DF	1	2007-11-13 15:00:00	0.583333	14	0:00:00	18:00:00	14:00:00	pos	25035000000	1	1500	pos
107	DENV1	6	acute dengue infection	secondary	DF	2	2007-11-14 09:00:00	0.583333	14	18:00:00	6:00:00	1 day, 8:00:00	pos	20655000000	1	1500	pos
107	DENV1	6	acute dengue infection	secondary	DF	3	2007-11-14 15:00:00	0.583333	14	1 day, 0:00:00	18:00:00	1 day, 14:00:00	pos	13419000000	1	1500	pos
107	DENV1	6	acute dengue infection	secondary	DF	4	2007-11-15 09:00:00	0.583333	14	1 day, 18:00:00	6:00:00	2 days, 8:00:00	pos	32235000000	1	1500	pos
107	DENV1	6	acute dengue infection	secondary	DF	5	2007-11-15 15:00:00	0.583333	14	2 days, 0:00:00	18:00:00	2 days, 14:00:00	pos	37635000000	1	1500	pos
107	DENV1	6	acute dengue infection	secondary	DF	6	2007-11-16 09:00:00	0.583333	14	2 days, 18:00:00	6:00:00	3 days, 8:00:00	pos	10356000000	1	1500	pos
107	DENV1	6	acute dengue infection	secondary	DF	7	2007-11-16 15:00:00	0.583333	14	3 days, 0:00:00	1 day, 18:00:00	3 days, 14:00:00	pos	3877500000	1	1500	pos
107	DENV1	6	acute dengue infection	secondary	DF	8	2007-11-18 09:00:00	0.583333	14	4 days, 18:00:00	6:00:00	5 days, 8:00:00	pos	53310	1	1500	pos
107	DENV1	6	acute dengue infection	secondary	DF	9	2007-11-18 15:00:00	0.583333	14	5 days, 0:00:00	18:00:00	5 days, 14:00:00	pos	19080	1	1500	pos
107	DENV1	6	acute dengue infection	secondary	DF	10	2007-11-19 09:00:00	0.583333	14	5 days, 18:00:00	0:00:00	6 days, 8:00:00	pos	15210	1	1500	pos
108	DENV2		acute dengue infection	secondary	DF	1	2007-11-16 15:00:00	2	48	0:00:00	18:00:00	2 days, 0:00:00	neg	111000	1	1500	pos
108	DENV2		acute dengue infection	secondary	DF	2	2007-11-17 09:00:00	2	48	18:00:00	6:00:00	2 days, 18:00:00	neg	BALD	1	1500	neg
108	DENV2		acute dengue infection	secondary	DF	3	2007-11-17 15:00:00	2	48	1 day, 0:00:00	18:00:00	3 days, 0:00:00	neg	BALD	1	1500	neg
108	DENV2		acute dengue infection	secondary	DF	4	2007-11-18 09:00:00	2	48	1 day, 18:00:00	6:00:00	3 days, 18:00:00	neg	BALD	1	1500	neg
108	DENV2		acute dengue infection	secondary	DF	5	2007-11-18 15:00:00	2	48	2 days, 0:00:00	18:00:00	4 days, 0:00:00	neg	BALD	1	1500	neg
108	DENV2		acute dengue infection	secondary	DF	6	2007-11-19 09:00:00	2	48	2 days, 18:00:00	6:00:00	4 days, 18:00:00	neg	BALD	1	1500	neg
108	DENV2		acute dengue infection	secondary	DF	7	2007-11-19 15:00:00	2	48	3 days, 0:00:00	18:00:00	5 days, 0:00:00	neg	BALD	1	1500	neg
108	DENV2		acute dengue infection	secondary	DF	8	2007-11-20 09:00:00	2	48	3 days, 18:00:00	10 days, 6:00:00	5 days, 18:00:00	neg	BALD	1	1500	neg
108	DENV2		acute dengue infection	secondary	DF	9	2007-11-30 15:00:00	2	48	14 days, 0:00:00	0:00:00	16 days, 0:00:00	neg	FUS	FUS	FUS	FUS
109	DENV2		acute dengue infection	secondary	DHF I	1	2007-11-16 15:00:00	1.04167	25	0:00:00	18:00:00	1 day, 1:00:00	pos	213900000	1	1500	pos
109	DENV2		acute dengue infection	secondary	DHF I	2	2007-11-17 09:00:00	1.04167	25	18:00:00	6:00:00	1 day, 19:00:00	pos	1078500000	1	1500	pos
109	DENV2		acute dengue infection	secondary	DHF I	3	2007-11-17 15:00:00	1.04167	25	1 day, 0:00:00	18:00:00	2 days, 1:00:00	pos	1732500000	1	1500	pos
109	DENV2		acute dengue infection	secondary	DHF I	4	2007-11-18 09:00:00	1.04167	25	1 day, 18:00:00	6:00:00	2 days, 19:00:00	pos	226200000	1	1500	pos
109	DENV2		acute dengue infection	secondary	DHF I	5	2007-11-18 15:00:00	1.04167	25	2 days, 0:00:00	18:00:00	3 days, 1:00:00	pos	63915000	1	1500	pos
109	DENV2		acute dengue infection	secondary	DHF I	6	2007-11-19 09:00:00	1.04167	25	2 days, 18:00:00	6:00:00	3 days, 19:00:00	neg	5896.5	1	1500	pos
109	DENV2		acute dengue infection	secondary	DHF I	7	2007-11-19 15:00:00	1.04167	25	3 days, 0:00:00	18:00:00	4 days, 1:00:00	neg	2980.5	1	1500	pos
109	DENV2		acute dengue infection	secondary	DHF I	8	2007-11-20 09:00:00	1.04167	25	3 days, 18:00:00	6:00:00	4 days, 19:00:00	neg	BALD	1	1500	neg
109	DENV2		acute dengue infection	secondary	DHF I	9	2007-11-20 15:00:00	1.04167	25	4 days, 0:00:00	18:00:00	5 days, 1:00:00	neg	BALD	1	1500	neg
109	DENV2		acute dengue infection	secondary	DHF I	10	2007-11-21 09:00:00	1.04167	25	4 days, 18:00:00	0:00:00	5 days, 19:00:00	neg	BALD	1	1500	neg
110	DENV1	4	acute dengue infection	secondary	DF	1	2007-11-21 15:00:00	1.66667	40	0:00:00	18:00:00	1 day, 16:00:00	pos	636150000	2	15000	pos
110	DENV1	4	acute dengue infection	secondary	DF	2	2007-11-22 09:00:00	1.66667	40	18:00:00	6:00:00	2 days, 10:00:00	pos	137820000	2	15000	pos
110	DENV1	4	acute dengue infection	secondary	DF	3	2007-11-22 15:00:00	1.66667	40	1 day, 0:00:00	18:00:00	2 days, 16:00:00	pos	97515000	2	15000	pos
110	DENV1	4	acute dengue infection	secondary	DF	4	2007-11-23 09:00:00	1.66667	40	1 day, 18:00:00	6:00:00	3 days, 10:00:00	pos	352050	2	15000	pos
110	DENV1	4	acute dengue infection	secondary	DF	5	2007-11-23 15:00:00	1.66667	40	2 days, 0:00:00	18:00:00	3 days, 16:00:00	pos	487650	2	15000	pos
110	DENV1	4	acute dengue infection	secondary	DF	6	2007-11-24 09:00:00	1.66667	40	2 days, 18:00:00	6:00:00	4 days, 10:00:00	pos	39630	2	15000	pos
110	DENV1	4	acute dengue infection	secondary	DF	7	2007-11-24 15:00:00	1.66667	40	3 days, 0:00:00	18:00:00	4 days, 16:00:00	pos	34080	2	15000	pos
110	DENV1	4	acute dengue infection	secondary	DF	8	2007-11-25 09:00:00	1.66667	40	3 days, 18:00:00	6:00:00	5 days, 10:00:00	pos	25800	2	15000	pos
110	DENV1	4	acute dengue infection	secondary	DF	9	2007-11-25 15:00:00	1.66667	40	4 days, 0:00:00	22:00:00	5 days, 16:00:00	pos	BALD	2	15000	neg
110	DENV1	4	acute dengue infection	secondary	DF	10	2007-11-26 13:00:00	1.66667	40	4 days, 22:00:00	14 days, 20:00:00	6 days, 14:00:00	pos	BALD	2	15000	neg
110	DENV1	4	acute dengue infection	secondary	DF	11	2007-12-11 09:00:00	1.66667	40	19 days, 18:00:00	0:00:00	21 days, 10:00:00	neg	FUS	FUS	FUS	FUS
111	DENV3		acute dengue infection	secondary	DF	1	2007-11-21 15:00:00	2.58333	62	0:00:00	18:00:00	2 days, 14:00:00	pos	1675500000	2	15000	pos
111	DENV3		acute dengue infection	secondary	DF	2	2007-11-22 09:00:00	2.58333	62	18:00:00	6:00:00	3 days, 8:00:00	pos	507600000	2	15000	pos
111	DENV3		acute dengue infection	secondary	DF	3	2007-11-22 15:00:00	2.58333	62	1 day, 0:00:00	18:00:00	3 days, 14:00:00	pos	355200000	2	15000	pos
111	DENV3		acute dengue infection	secondary	DF	4	2007-11-23 09:00:00	2.58333	62	1 day, 18:00:00	6:00:00	4 days, 8:00:00	pos	36405000	2	15000	pos
111	DENV3		acute dengue infection	secondary	DF	5	2007-11-23 15:00:00	2.58333	62	2 days, 0:00:00	18:00:00	4 days, 14:00:00	pos	11319000	2	15000	pos
111	DENV3		acute dengue infection	secondary	DF	6	2007-11-24 09:00:00	2.58333	62	2 days, 18:00:00	6:00:00	5 days, 8:00:00	neg	BALD	2	15000	neg
111	DENV3		acute dengue infection	secondary	DF	7	2007-11-24 15:00:00	2.58333	62	3 days, 0:00:00	18:00:00	5 days, 14:00:00	neg	BALD	2	15000	neg
111	DENV3		acute dengue infection	secondary	DF	8	2007-11-25 09:00:00	2.58333	62	3 days, 18:00:00	6:00:00	6 days, 8:00:00	neg	BALD	2	15000	neg
111	DENV3		acute dengue infection	secondary	DF	9	2007-11-25 15:00:00	2.58333	62	4 days, 0:00:00	18:00:00	6 days, 14:00:00	neg	BALD	2	15000	neg
111	DENV3		acute dengue infection	secondary	DF	10	2007-11-26 09:00:00	2.58333	62	4 days, 18:00:00	0:00:00	7 days, 8:00:00	neg	BALD	2	15000	neg
112	DENV1	4	acute dengue infection	secondary	DF	1	2007-11-21 15:30:00	1.85417	44.5	0:00:00	17:30:00	1 day, 20:30:00	pos	5413500	2	15000	pos
112	DENV1	4	acute dengue infection	secondary	DF	2	2007-11-22 09:00:00	1.85417	44.5	17:30:00	6:00:00	2 days, 14:00:00	pos	1048650	2	15000	pos
112	DENV1	4	acute dengue infection	secondary	DF	3	2007-11-22 15:00:00	1.85417	44.5	23:30:00	18:00:00	2 days, 20:00:00	pos	678750	2	15000	pos
112	DENV1	4	acute dengue infection	secondary	DF	4	2007-11-23 09:00:00	1.85417	44.5	1 day, 17:30:00	6:00:00	3 days, 14:00:00	pos	110205	2	15000	pos
112	DENV1	4	acute dengue infection	secondary	DF	5	2007-11-23 15:00:00	1.85417	44.5	1 day, 23:30:00	18:00:00	3 days, 20:00:00	pos	65265	2	15000	pos
112	DENV1	4	acute dengue infection	secondary	DF	6	2007-11-24 09:00:00	1.85417	44.5	2 days, 17:30:00	6:00:00	4 days, 14:00:00	pos	BALD	2	15000	neg
112	DENV1	4	acute dengue infection	secondary	DF	7	2007-11-24 15:00:00	1.85417	44.5	2 days, 23:30:00	18:00:00	4 days, 20:00:00	pos	BALD	2	15000	neg
112	DENV1	4	acute dengue infection	secondary	DF	8	2007-11-25 09:00:00	1.85417	44.5	3 days, 17:30:00	6:00:00	5 days, 14:00:00	pos	BALD	2	15000	neg
112	DENV1	4	acute dengue infection	secondary	DF	9	2007-11-25 15:00:00	1.85417	44.5	3 days, 23:30:00	18:00:00	5 days, 20:00:00	pos	BALD	2	15000	neg
112	DENV1	4	acute dengue infection	secondary	DF	10	2007-11-26 09:00:00	1.85417	44.5	4 days, 17:30:00	6:00:00	6 days, 14:00:00	pos	BALD	2	15000	neg
112	DENV1	4	acute dengue infection	secondary	DF	11	2007-11-26 15:00:00	1.85417	44.5	4 days, 23:30:00	0:00:00	6 days, 20:00:00	pos	BALD	2	15000	neg
113	DENV3		acute dengue infection	secondary	DHF I	1	2007-11-26 15:00:00	2.375	57	0:00:00	18:00:00	2 days, 9:00:00	pos	4291500000	2	15000	pos
113	DENV3		acute dengue infection	secondary	DHF I	2	2007-11-27 09:00:00	2.375	57	18:00:00	6:00:00	3 days, 3:00:00	pos	948300000	2	15000	pos
113	DENV3		acute dengue infection	secondary	DHF I	3	2007-11-27 15:00:00	2.375	57	1 day, 0:00:00	18:00:00	3 days, 9:00:00	pos	423150000	2	15000	pos
113	DENV3		acute dengue infection	secondary	DHF I	4	2007-11-28 09:00:00	2.375	57	1 day, 18:00:00	6:00:00	4 days, 3:00:00	pos	56025000	2	15000	pos
113	DENV3		acute dengue infection	secondary	DHF I	5	2007-11-28 15:00:00	2.375	57	2 days, 0:00:00	18:00:00	4 days, 9:00:00	pos	15405000	2	15000	pos
113	DENV3		acute dengue infection	secondary	DHF I	6	2007-11-29 09:00:00	2.375	57	2 days, 18:00:00	6:00:00	5 days, 3:00:00	pos	BALD	2	15000	neg
113	DENV3		acute dengue infection	secondary	DHF I	7	2007-11-29 15:00:00	2.375	57	3 days, 0:00:00	18:00:00	5 days, 9:00:00	pos	BALD	2	15000	neg
113	DENV3		acute dengue infection	secondary	DHF I	8	2007-11-30 09:00:00	2.375	57	3 days, 18:00:00	6:00:00	6 days, 3:00:00	pos	BALD	2	15000	neg
113	DENV3		acute dengue infection	secondary	DHF I	9	2007-11-30 15:00:00	2.375	57	4 days, 0:00:00	18:00:00	6 days, 9:00:00	pos	BALD	2	15000	neg
113	DENV3		acute dengue infection	secondary	DHF I	10	2007-12-01 09:00:00	2.375	57	4 days, 18:00:00	9 days, 0:00:00	7 days, 3:00:00	neg	BALD	2	15000	neg
113	DENV3		acute dengue infection	secondary	DHF I	11	2007-12-10 09:00:00	2.375	57	13 days, 18:00:00	0:00:00	16 days, 3:00:00	neg	FUS	FUS	FUS	FUS
114	DENV1		acute dengue infection	secondary	DF	1	2007-11-27 15:00:00	1.83333	44	0:00:00	18:00:00	1 day, 20:00:00	neg	120315	2	15000	pos
114	DENV1		acute dengue infection	secondary	DF	2	2007-11-28 09:00:00	1.83333	44	18:00:00	6:00:00	2 days, 14:00:00	neg	BALD	2	15000	neg
114	DENV1		acute dengue infection	secondary	DF	3	2007-11-28 15:00:00	1.83333	44	1 day, 0:00:00	18:00:00	2 days, 20:00:00	neg	BALD	2	15000	neg
114	DENV1		acute dengue infection	secondary	DF	4	2007-11-29 09:00:00	1.83333	44	1 day, 18:00:00	6:00:00	3 days, 14:00:00	neg	BALD	2	15000	neg
114	DENV1		acute dengue infection	secondary	DF	5	2007-11-29 15:00:00	1.83333	44	2 days, 0:00:00	18:00:00	3 days, 20:00:00	neg	BALD	2	15000	neg
114	DENV1		acute dengue infection	secondary	DF	6	2007-11-30 09:00:00	1.83333	44	2 days, 18:00:00	6:00:00	4 days, 14:00:00	neg	BALD	2	15000	neg
114	DENV1		acute dengue infection	secondary	DF	7	2007-11-30 15:00:00	1.83333	44	3 days, 0:00:00	18:00:00	4 days, 20:00:00	neg	BALD	2	15000	neg
114	DENV1		acute dengue infection	secondary	DF	8	2007-12-01 09:00:00	1.83333	44	3 days, 18:00:00	6:00:00	5 days, 14:00:00	neg	BALD	2	15000	neg
114	DENV1		acute dengue infection	secondary	DF	9	2007-12-01 15:00:00	1.83333	44	4 days, 0:00:00	1 day, 3:00:00	5 days, 20:00:00	neg	BALD	2	15000	neg
114	DENV1		acute dengue infection	secondary	DF	10	2007-12-02 18:00:00	1.83333	44	5 days, 3:00:00	7 days, 15:00:00	6 days, 23:00:00	neg	BALD	2	15000	neg
114	DENV1		acute dengue infection	secondary	DF	11	2007-12-10 09:00:00	1.83333	44	12 days, 18:00:00	0:00:00	14 days, 14:00:00	neg	FUS	FUS	FUS	FUS
115	DENV1	3	acute dengue infection	secondary	DF	1	2007-11-27 15:00:00	2.45833	59	0:00:00	18:00:00	2 days, 11:00:00	pos	707250000	2	15000	pos
115	DENV1	3	acute dengue infection	secondary	DF	2	2007-11-28 09:00:00	2.45833	59	18:00:00	6:00:00	3 days, 5:00:00	pos	68760000	2	15000	pos
115	DENV1	3	acute dengue infection	secondary	DF	3	2007-11-28 15:00:00	2.45833	59	1 day, 0:00:00	18:00:00	3 days, 11:00:00	pos	31890000	2	15000	pos
115	DENV1	3	acute dengue infection	secondary	DF	4	2007-11-29 09:00:00	2.45833	59	1 day, 18:00:00	6:00:00	4 days, 5:00:00	pos	76125	2	15000	pos
115	DENV1	3	acute dengue infection	secondary	DF	5	2007-11-29 15:00:00	2.45833	59	2 days, 0:00:00	18:00:00	4 days, 11:00:00	pos	48675	2	15000	pos
115	DENV1	3	acute dengue infection	secondary	DF	6	2007-11-30 09:00:00	2.45833	59	2 days, 18:00:00	6:00:00	5 days, 5:00:00	pos	BALD	2	15000	neg
115	DENV1	3	acute dengue infection	secondary	DF	7	2007-11-30 15:00:00	2.45833	59	3 days, 0:00:00	18:00:00	5 days, 11:00:00	pos	BALD	2	15000	neg
115	DENV1	3	acute dengue infection	secondary	DF	8	2007-12-01 09:00:00	2.45833	59	3 days, 18:00:00	6:00:00	6 days, 5:00:00	pos	BALD	2	15000	neg
115	DENV1	3	acute dengue infection	secondary	DF	9	2007-12-01 15:00:00	2.45833	59	4 days, 0:00:00	18:00:00	6 days, 11:00:00	pos	BALD	2	15000	neg
115	DENV1	3	acute dengue infection	secondary	DF	10	2007-12-02 09:00:00	2.45833	59	4 days, 18:00:00	9 days, 1:30:00	7 days, 5:00:00	pos	BALD	2	15000	neg
115	DENV1	3	acute dengue infection	secondary	DF	11	2007-12-11 10:30:00	2.45833	59	13 days, 19:30:00	0:00:00	16 days, 6:30:00	neg	FUS	FUS	FUS	FUS
116	DENV1		acute dengue infection	secondary	DF	1	2007-11-28 09:00:00	1.41667	34	0:00:00	6:00:00	1 day, 10:00:00	pos	27000000	2	15000	pos
116	DENV1		acute dengue infection	secondary	DF	2	2007-11-28 15:00:00	1.41667	34	6:00:00	18:00:00	1 day, 16:00:00	pos	1145250	2	15000	pos
116	DENV1		acute dengue infection	secondary	DF	3	2007-11-29 09:00:00	1.41667	34	1 day, 0:00:00	6:00:00	2 days, 10:00:00	neg	19635	2	15000	pos
116	DENV1		acute dengue infection	secondary	DF	4	2007-11-29 15:00:00	1.41667	34	1 day, 6:00:00	18:00:00	2 days, 16:00:00	neg	BALD	2	15000	neg
116	DENV1		acute dengue infection	secondary	DF	5	2007-11-30 09:00:00	1.41667	34	2 days, 0:00:00	6:00:00	3 days, 10:00:00	neg	BALD	2	15000	neg
116	DENV1		acute dengue infection	secondary	DF	6	2007-11-30 15:00:00	1.41667	34	2 days, 6:00:00	18:00:00	3 days, 16:00:00	neg	BALD	2	15000	neg
116	DENV1		acute dengue infection	secondary	DF	7	2007-12-01 09:00:00	1.41667	34	3 days, 0:00:00	6:00:00	4 days, 10:00:00	neg	BALD	2	15000	neg
116	DENV1		acute dengue infection	secondary	DF	8	2007-12-01 15:00:00	1.41667	34	3 days, 6:00:00	18:00:00	4 days, 16:00:00	neg	BALD	2	15000	neg
116	DENV1		acute dengue infection	secondary	DF	9	2007-12-02 09:00:00	1.41667	34	4 days, 0:00:00	8:00:00	5 days, 10:00:00	neg	BALD	2	15000	neg
116	DENV1		acute dengue infection	secondary	DF	10	2007-12-02 17:00:00	1.41667	34	4 days, 8:00:00	8 days, 21:00:00	5 days, 18:00:00	neg	BALD	2	15000	neg
116	DENV1		acute dengue infection	secondary	DF	11	2007-12-11 14:00:00	1.41667	34	13 days, 5:00:00	0:00:00	14 days, 15:00:00	neg	FUS	FUS	FUS	FUS
117	DENV3		acute dengue infection	secondary	DF	1	2007-12-03 10:00:00	1.83333	44	0:00:00	5:00:00	1 day, 20:00:00	pos	103920000	2	15000	pos
117	DENV3		acute dengue infection	secondary	DF	2	2007-12-03 15:00:00	1.83333	44	5:00:00	18:00:00	2 days, 1:00:00	pos	168150000	2	15000	pos
117	DENV3		acute dengue infection	secondary	DF	3	2007-12-04 09:00:00	1.83333	44	23:00:00	6:00:00	2 days, 19:00:00	pos	80865000	2	15000	pos
117	DENV3		acute dengue infection	secondary	DF	4	2007-12-04 15:00:00	1.83333	44	1 day, 5:00:00	18:00:00	3 days, 1:00:00	pos	58890000	2	15000	pos
117	DENV3		acute dengue infection	secondary	DF	5	2007-12-05 09:00:00	1.83333	44	1 day, 23:00:00	6:00:00	3 days, 19:00:00	pos	2359500	2	15000	pos
117	DENV3		acute dengue infection	secondary	DF	6	2007-12-05 15:00:00	1.83333	44	2 days, 5:00:00	18:00:00	4 days, 1:00:00	pos	456300	2	15000	pos
117	DENV3		acute dengue infection	secondary	DF	7	2007-12-06 09:00:00	1.83333	44	2 days, 23:00:00	6:00:00	4 days, 19:00:00	pos	23505	2	15000	pos
117	DENV3		acute dengue infection	secondary	DF	8	2007-12-06 15:00:00	1.83333	44	3 days, 5:00:00	18:00:00	5 days, 1:00:00	pos	BALD	2	15000	neg
117	DENV3		acute dengue infection	secondary	DF	9	2007-12-07 09:00:00	1.83333	44	3 days, 23:00:00	6:00:00	5 days, 19:00:00	pos	BALD	2	15000	neg
117	DENV3		acute dengue infection	secondary	DF	10	2007-12-07 15:00:00	1.83333	44	4 days, 5:00:00	18:00:00	6 days, 1:00:00	pos	BALD	2	15000	neg
117	DENV3		acute dengue infection	secondary	DF	11	2007-12-08 09:00:00	1.83333	44	4 days, 23:00:00	6 days, 0:00:00	6 days, 19:00:00	pos	BALD	2	15000	neg
117	DENV3		acute dengue infection	secondary	DF	12	2007-12-14 09:00:00	1.83333	44	10 days, 23:00:00	0:00:00	12 days, 19:00:00	pos	FUS	FUS	FUS	FUS
118	DENV1	1	acute dengue infection	secondary	DF	1	2007-12-03 10:00:00	1.66667	40	0:00:00	5:00:00	1 day, 16:00:00	pos	4402500000	2	15000	pos
118	DENV1	1	acute dengue infection	secondary	DF	2	2007-12-03 15:00:00	1.66667	40	5:00:00	18:00:00	1 day, 21:00:00	pos	10425000000	2	15000	pos
118	DENV1	1	acute dengue infection	secondary	DF	3	2007-12-04 09:00:00	1.66667	40	23:00:00	6:00:00	2 days, 15:00:00	pos	13680000000	2	15000	pos
118	DENV1	1	acute dengue infection	secondary	DF	4	2007-12-04 15:00:00	1.66667	40	1 day, 5:00:00	18:00:00	2 days, 21:00:00	pos	9549000000	2	15000	pos
118	DENV1	1	acute dengue infection	secondary	DF	5	2007-12-05 09:00:00	1.66667	40	1 day, 23:00:00	6:00:00	3 days, 15:00:00	pos	234300000	2	15000	pos
118	DENV1	1	acute dengue infection	secondary	DF	6	2007-12-05 15:00:00	1.66667	40	2 days, 5:00:00	18:00:00	3 days, 21:00:00	pos	60270000	2	15000	pos
118	DENV1	1	acute dengue infection	secondary	DF	7	2007-12-06 09:00:00	1.66667	40	2 days, 23:00:00	6:00:00	4 days, 15:00:00	pos	284850	2	15000	pos
118	DENV1	1	acute dengue infection	secondary	DF	8	2007-12-06 15:00:00	1.66667	40	3 days, 5:00:00	18:00:00	4 days, 21:00:00	pos	182400	2	15000	pos
118	DENV1	1	acute dengue infection	secondary	DF	9	2007-12-07 09:00:00	1.66667	40	3 days, 23:00:00	6:00:00	5 days, 15:00:00	neg	BALD	2	15000	neg
118	DENV1	1	acute dengue infection	secondary	DF	10	2007-12-07 15:00:00	1.66667	40	4 days, 5:00:00	18:00:00	5 days, 21:00:00	neg	BALD	2	15000	neg
118	DENV1	1	acute dengue infection	secondary	DF	11	2007-12-08 09:00:00	1.66667	40	4 days, 23:00:00	9 days, 2:00:00	6 days, 15:00:00	neg	BALD	2	15000	neg
118	DENV1	1	acute dengue infection	secondary	DF	12	2007-12-17 11:00:00	1.66667	40	14 days, 1:00:00	0:00:00	15 days, 17:00:00	neg	FUS	FUS	FUS	FUS
119	DENV2		acute dengue infection	secondary	DF	1	2007-12-06 09:00:00	2.04167	49	0:00:00	6:00:00	2 days, 1:00:00	neg	9846000	1	1500	pos
119	DENV2		acute dengue infection	secondary	DF	2	2007-12-06 15:00:00	2.04167	49	6:00:00	18:00:00	2 days, 7:00:00	neg	7032000	1	1500	pos
119	DENV2		acute dengue infection	secondary	DF	3	2007-12-07 09:00:00	2.04167	49	1 day, 0:00:00	6:00:00	3 days, 1:00:00	neg	103230	1	1500	pos
119	DENV2		acute dengue infection	secondary	DF	4	2007-12-07 15:00:00	2.04167	49	1 day, 6:00:00	18:00:00	3 days, 7:00:00	neg	23265	1	1500	pos
119	DENV2		acute dengue infection	secondary	DF	5	2007-12-08 09:00:00	2.04167	49	2 days, 0:00:00	6:00:00	4 days, 1:00:00	neg	BALD	1	1500	neg
119	DENV2		acute dengue infection	secondary	DF	6	2007-12-08 15:00:00	2.04167	49	2 days, 6:00:00	18:00:00	4 days, 7:00:00	neg	BALD	1	1500	neg
119	DENV2		acute dengue infection	secondary	DF	7	2007-12-09 09:00:00	2.04167	49	3 days, 0:00:00	6:00:00	5 days, 1:00:00	neg	BALD	1	1500	neg
119	DENV2		acute dengue infection	secondary	DF	8	2007-12-09 15:00:00	2.04167	49	3 days, 6:00:00	18:00:00	5 days, 7:00:00	neg	BALD	1	1500	neg
119	DENV2		acute dengue infection	secondary	DF	9	2007-12-10 09:00:00	2.04167	49	4 days, 0:00:00	6:00:00	6 days, 1:00:00	neg	BALD	1	1500	neg
119	DENV2		acute dengue infection	secondary	DF	10	2007-12-10 15:00:00	2.04167	49	4 days, 6:00:00	18:00:00	6 days, 7:00:00	neg	BALD	1	1500	neg
119	DENV2		acute dengue infection	secondary	DF	11	2007-12-11 09:00:00	2.04167	49	5 days, 0:00:00	0:00:00	7 days, 1:00:00	neg	BALD	1	1500	neg
120	DENV1	3	acute dengue infection	secondary	DF	1	2007-12-10 10:00:00	1.625	39	0:00:00	5:00:00	1 day, 15:00:00	pos	13683000000	2	15000	pos
120	DENV1	3	acute dengue infection	secondary	DF	2	2007-12-10 15:00:00	1.625	39	5:00:00	18:00:00	1 day, 20:00:00	pos	21585000000	2	15000	pos
120	DENV1	3	acute dengue infection	secondary	DF	3	2007-12-11 09:00:00	1.625	39	23:00:00	6:00:00	2 days, 14:00:00	pos	5104500000	2	15000	pos
120	DENV1	3	acute dengue infection	secondary	DF	4	2007-12-11 15:00:00	1.625	39	1 day, 5:00:00	18:00:00	2 days, 20:00:00	pos	3951000000	2	15000	pos
120	DENV1	3	acute dengue infection	secondary	DF	5	2007-12-12 09:00:00	1.625	39	1 day, 23:00:00	6:00:00	3 days, 14:00:00	pos	102840000	2	15000	pos
120	DENV1	3	acute dengue infection	secondary	DF	6	2007-12-12 15:00:00	1.625	39	2 days, 5:00:00	18:00:00	3 days, 20:00:00	pos	70725000	2	15000	pos
120	DENV1	3	acute dengue infection	secondary	DF	7	2007-12-13 09:00:00	1.625	39	2 days, 23:00:00	6:00:00	4 days, 14:00:00	neg	151500	2	15000	pos
120	DENV1	3	acute dengue infection	secondary	DF	8	2007-12-13 15:00:00	1.625	39	3 days, 5:00:00	18:00:00	4 days, 20:00:00	neg	29040	2	15000	pos
120	DENV1	3	acute dengue infection	secondary	DF	9	2007-12-14 09:00:00	1.625	39	3 days, 23:00:00	6:00:00	5 days, 14:00:00	neg	BALD	2	15000	neg
120	DENV1	3	acute dengue infection	secondary	DF	10	2007-12-14 15:00:00	1.625	39	4 days, 5:00:00	18:00:00	5 days, 20:00:00	neg	BALD	2	15000	neg
120	DENV1	3	acute dengue infection	secondary	DF	11	2007-12-15 09:00:00	1.625	39	4 days, 23:00:00	9 days, 1:20:00	6 days, 14:00:00	neg	BALD	2	15000	neg
120	DENV1	3	acute dengue infection	secondary	DF	12	2007-12-24 10:20:00	1.625	39	14 days, 0:20:00	0:00:00	15 days, 15:20:00	neg	FUS	FUS	FUS	FUS
121	DENV1	5	acute dengue infection	secondary	DF	1	2007-12-12 09:00:00	1.625	39	0:00:00	6:00:00	1 day, 15:00:00	pos	4869000000	2	15000	pos
121	DENV1	5	acute dengue infection	secondary	DF	2	2007-12-12 15:00:00	1.625	39	6:00:00	18:00:00	1 day, 21:00:00	pos	2461500000	2	15000	pos
121	DENV1	5	acute dengue infection	secondary	DF	3	2007-12-13 09:00:00	1.625	39	1 day, 0:00:00	6:00:00	2 days, 15:00:00	pos	314250000	2	15000	pos
121	DENV1	5	acute dengue infection	secondary	DF	4	2007-12-13 15:00:00	1.625	39	1 day, 6:00:00	18:00:00	2 days, 21:00:00	pos	516900000	2	15000	pos
121	DENV1	5	acute dengue infection	secondary	DF	5	2007-12-14 09:00:00	1.625	39	2 days, 0:00:00	6:00:00	3 days, 15:00:00	pos	219300000	2	15000	pos
121	DENV1	5	acute dengue infection	secondary	DF	6	2007-12-14 15:00:00	1.625	39	2 days, 6:00:00	18:00:00	3 days, 21:00:00	pos	219750000	2	15000	pos
121	DENV1	5	acute dengue infection	secondary	DF	7	2007-12-15 09:00:00	1.625	39	3 days, 0:00:00	6:00:00	4 days, 15:00:00	pos	31860000	2	15000	pos
121	DENV1	5	acute dengue infection	secondary	DF	8	2007-12-15 15:00:00	1.625	39	3 days, 6:00:00	18:00:00	4 days, 21:00:00	pos	5418000	2	15000	pos
121	DENV1	5	acute dengue infection	secondary	DF	9	2007-12-16 09:00:00	1.625	39	4 days, 0:00:00	6:00:00	5 days, 15:00:00	pos	113730	2	15000	pos
121	DENV1	5	acute dengue infection	secondary	DF	10	2007-12-16 15:00:00	1.625	39	4 days, 6:00:00	18:00:00	5 days, 21:00:00	pos	61860	2	15000	pos
121	DENV1	5	acute dengue infection	secondary	DF	11	2007-12-17 09:00:00	1.625	39	5 days, 0:00:00	6:00:00	6 days, 15:00:00	pos	19350	2	15000	pos
121	DENV1	5	acute dengue infection	secondary	DF	12	2007-12-17 15:00:00	1.625	39	5 days, 6:00:00	19:00:00	6 days, 21:00:00	pos	BALD	2	15000	neg
121	DENV1	5	acute dengue infection	secondary	DF	13	2007-12-18 10:00:00	1.625	39	6 days, 1:00:00	7 days, 3:00:00	7 days, 16:00:00	pos	BALD	2	15000	neg
121	DENV1	5	acute dengue infection	secondary	DF	14	2007-12-25 13:00:00	1.625	39	13 days, 4:00:00	0:00:00	14 days, 19:00:00	neg	FUS	FUS	FUS	FUS
122	DENV2		acute dengue infection	secondary	DHF I	1	2007-12-24 15:00:00	1.70833	41	0:00:00	18:00:00	1 day, 17:00:00	neg	185100000	1	1500	pos
122	DENV2		acute dengue infection	secondary	DHF I	2	2007-12-25 09:00:00	1.70833	41	18:00:00	6:00:00	2 days, 11:00:00	neg	87345000	1	1500	pos
122	DENV2		acute dengue infection	secondary	DHF I	3	2007-12-25 15:00:00	1.70833	41	1 day, 0:00:00	18:00:00	2 days, 17:00:00	neg	92475000	1	1500	pos
122	DENV2		acute dengue infection	secondary	DHF I	4	2007-12-26 09:00:00	1.70833	41	1 day, 18:00:00	6:00:00	3 days, 11:00:00	neg	6268500	1	1500	pos
122	DENV2		acute dengue infection	secondary	DHF I	5	2007-12-26 15:00:00	1.70833	41	2 days, 0:00:00	18:00:00	3 days, 17:00:00	neg	108450	1	1500	pos
122	DENV2		acute dengue infection	secondary	DHF I	6	2007-12-27 09:00:00	1.70833	41	2 days, 18:00:00	6:00:00	4 days, 11:00:00	neg	3396	1	1500	pos
122	DENV2		acute dengue infection	secondary	DHF I	7	2007-12-27 15:00:00	1.70833	41	3 days, 0:00:00	18:00:00	4 days, 17:00:00	neg	BALD	1	1500	neg
122	DENV2		acute dengue infection	secondary	DHF I	8	2007-12-28 09:00:00	1.70833	41	3 days, 18:00:00	6:00:00	5 days, 11:00:00	neg	BALD	1	1500	neg
122	DENV2		acute dengue infection	secondary	DHF I	9	2007-12-28 15:00:00	1.70833	41	4 days, 0:00:00	18:00:00	5 days, 17:00:00	neg	BALD	1	1500	neg
122	DENV2		acute dengue infection	secondary	DHF I	10	2007-12-29 09:00:00	1.70833	41	4 days, 18:00:00	0:00:00	6 days, 11:00:00	neg	BALD	1	1500	neg
123	DENV1	3	acute dengue infection	secondary	DF	1	2007-12-24 15:00:00	2.29167	55	0:00:00	18:00:00	2 days, 7:00:00	pos	83130000	2	15000	pos
123	DENV1	3	acute dengue infection	secondary	DF	2	2007-12-25 09:00:00	2.29167	55	18:00:00	6:00:00	3 days, 1:00:00	pos	9285000	2	15000	pos
123	DENV1	3	acute dengue infection	secondary	DF	3	2007-12-25 15:00:00	2.29167	55	1 day, 0:00:00	18:00:00	3 days, 7:00:00	pos	6787500	2	15000	pos
123	DENV1	3	acute dengue infection	secondary	DF	4	2007-12-26 09:00:00	2.29167	55	1 day, 18:00:00	6:00:00	4 days, 1:00:00	pos	BALD	2	15000	neg
123	DENV1	3	acute dengue infection	secondary	DF	5	2007-12-26 15:00:00	2.29167	55	2 days, 0:00:00	18:00:00	4 days, 7:00:00	pos	BALD	2	15000	neg
123	DENV1	3	acute dengue infection	secondary	DF	6	2007-12-27 09:00:00	2.29167	55	2 days, 18:00:00	6:00:00	5 days, 1:00:00	pos	BALD	2	15000	neg
123	DENV1	3	acute dengue infection	secondary	DF	7	2007-12-27 15:00:00	2.29167	55	3 days, 0:00:00	18:00:00	5 days, 7:00:00	pos	BALD	2	15000	neg
123	DENV1	3	acute dengue infection	secondary	DF	8	2007-12-28 09:00:00	2.29167	55	3 days, 18:00:00	6:00:00	6 days, 1:00:00	pos	BALD	2	15000	neg
123	DENV1	3	acute dengue infection	secondary	DF	9	2007-12-28 15:00:00	2.29167	55	4 days, 0:00:00	18:00:00	6 days, 7:00:00	pos	BALD	2	15000	neg
123	DENV1	3	acute dengue infection	secondary	DF	10	2007-12-29 09:00:00	2.29167	55	4 days, 18:00:00	0:00:00	7 days, 1:00:00	pos	BALD	2	15000	neg
124	DENV1	1	acute dengue infection	secondary	DF	1	2008-01-04 09:00:00	1	24	0:00:00	6:00:00	1 day, 0:00:00	pos	6696000000	2	15000	pos
124	DENV1	1	acute dengue infection	secondary	DF	2	2008-01-04 15:00:00	1	24	6:00:00	18:00:00	1 day, 6:00:00	pos	5140500000	2	15000	pos
124	DENV1	1	acute dengue infection	secondary	DF	3	2008-01-05 09:00:00	1	24	1 day, 0:00:00	6:00:00	2 days, 0:00:00	pos	4933500000	2	15000	pos
124	DENV1	1	acute dengue infection	secondary	DF	4	2008-01-05 15:00:00	1	24	1 day, 6:00:00	18:00:00	2 days, 6:00:00	pos	3556500000	2	15000	pos
124	DENV1	1	acute dengue infection	secondary	DF	5	2008-01-06 09:00:00	1	24	2 days, 0:00:00	6:00:00	3 days, 0:00:00	pos	449400000	2	15000	pos
124	DENV1	1	acute dengue infection	secondary	DF	6	2008-01-06 15:00:00	1	24	2 days, 6:00:00	18:00:00	3 days, 6:00:00	pos	295050000	2	15000	pos
124	DENV1	1	acute dengue infection	secondary	DF	7	2008-01-07 09:00:00	1	24	3 days, 0:00:00	6:00:00	4 days, 0:00:00	pos	118620000	2	15000	pos
124	DENV1	1	acute dengue infection	secondary	DF	8	2008-01-07 15:00:00	1	24	3 days, 6:00:00	18:00:00	4 days, 6:00:00	pos	36315000	2	15000	pos
124	DENV1	1	acute dengue infection	secondary	DF	9	2008-01-08 09:00:00	1	24	4 days, 0:00:00	6:00:00	5 days, 0:00:00	pos	2097000	2	15000	pos
124	DENV1	1	acute dengue infection	secondary	DF	10	2008-01-08 15:00:00	1	24	4 days, 6:00:00	18:00:00	5 days, 6:00:00	pos	313350	2	15000	pos
124	DENV1	1	acute dengue infection	secondary	DF	11	2008-01-09 09:00:00	1	24	5 days, 0:00:00	8 days, 0:00:00	6 days, 0:00:00	pos	BALD	2	15000	neg
124	DENV1	1	acute dengue infection	secondary	DF	12	2008-01-17 09:00:00	1	24	13 days, 0:00:00	0:00:00	14 days, 0:00:00	pos	FUS	FUS	FUS	FUS
125	neg		neg	neg	neg	1	2008-01-04 09:00:00	0.541667	13	0:00:00	6:00:00	13:00:00	neg	N/A	N/A	N/A	neg
125	neg		neg	neg	neg	2	2008-01-04 15:00:00	0.541667	13	6:00:00	18:00:00	19:00:00	N/A	N/A	N/A	N/A	N/A
125	neg		neg	neg	neg	3	2008-01-05 09:00:00	0.541667	13	1 day, 0:00:00	6:00:00	1 day, 13:00:00	N/A	N/A	N/A	N/A	N/A
125	neg		neg	neg	neg	4	2008-01-05 15:00:00	0.541667	13	1 day, 6:00:00	18:00:00	1 day, 19:00:00	N/A	N/A	N/A	N/A	N/A
125	neg		neg	neg	neg	5	2008-01-06 09:00:00	0.541667	13	2 days, 0:00:00	1 day, 0:00:00	2 days, 13:00:00	N/A	N/A	N/A	N/A	N/A
125	neg		neg	neg	neg	6	2008-01-07 09:00:00	0.541667	13	3 days, 0:00:00	6:00:00	3 days, 13:00:00	N/A	N/A	N/A	N/A	N/A
125	neg		neg	neg	neg	7	2008-01-07 15:00:00	0.541667	13	3 days, 6:00:00	18:00:00	3 days, 19:00:00	N/A	N/A	N/A	N/A	N/A
125	neg		neg	neg	neg	8	2008-01-08 09:00:00	0.541667	13	4 days, 0:00:00	6:00:00	4 days, 13:00:00	N/A	N/A	N/A	N/A	N/A
125	neg		neg	neg	neg	9	2008-01-08 15:00:00	0.541667	13	4 days, 6:00:00	18:00:00	4 days, 19:00:00	N/A	N/A	N/A	N/A	N/A
125	neg		neg	neg	neg	10	2008-01-09 09:00:00	0.541667	13	5 days, 0:00:00	8 days, 0:00:00	5 days, 13:00:00	N/A	N/A	N/A	N/A	N/A
125	neg		neg	neg	neg	11	2008-01-17 09:00:00	0.541667	13	13 days, 0:00:00	0:00:00	13 days, 13:00:00	N/A	N/A	N/A	N/A	N/A
126	DENV3		acute dengue infection	secondary	DF	1	2008-01-07 09:00:00	2	48	0:00:00	6:00:00	2 days, 0:00:00	pos	159000000	2	15000	pos
126	DENV3		acute dengue infection	secondary	DF	2	2008-01-07 15:00:00	2	48	6:00:00	18:00:00	2 days, 6:00:00	pos	49800000	2	15000	pos
126	DENV3		acute dengue infection	secondary	DF	3	2008-01-08 09:00:00	2	48	1 day, 0:00:00	6:00:00	3 days, 0:00:00	pos	BALD	2	15000	neg
126	DENV3		acute dengue infection	secondary	DF	4	2008-01-08 15:00:00	2	48	1 day, 6:00:00	18:00:00	3 days, 6:00:00	pos	18345	2	15000	pos
126	DENV3		acute dengue infection	secondary	DF	5	2008-01-09 09:00:00	2	48	2 days, 0:00:00	6:00:00	4 days, 0:00:00	pos	BALD	2	15000	neg
126	DENV3		acute dengue infection	secondary	DF	6	2008-01-09 15:00:00	2	48	2 days, 6:00:00	18:00:00	4 days, 6:00:00	pos	BALD	2	15000	neg
126	DENV3		acute dengue infection	secondary	DF	7	2008-01-10 09:00:00	2	48	3 days, 0:00:00	6:00:00	5 days, 0:00:00	pos	BALD	2	15000	neg
126	DENV3		acute dengue infection	secondary	DF	8	2008-01-10 15:00:00	2	48	3 days, 6:00:00	18:00:00	5 days, 6:00:00	pos	BALD	2	15000	neg
126	DENV3		acute dengue infection	secondary	DF	9	2008-01-11 09:00:00	2	48	4 days, 0:00:00	6:00:00	6 days, 0:00:00	pos	BALD	2	15000	neg
126	DENV3		acute dengue infection	secondary	DF	10	2008-01-11 15:00:00	2	48	4 days, 6:00:00	18:00:00	6 days, 6:00:00	pos	BALD	2	15000	neg
126	DENV3		acute dengue infection	secondary	DF	11	2008-01-12 09:00:00	2	48	5 days, 0:00:00	8 days, 23:00:00	7 days, 0:00:00	pos	BALD	2	15000	neg
126	DENV3		acute dengue infection	secondary	DF	12	2008-01-21 08:00:00	2	48	13 days, 23:00:00	0:00:00	15 days, 23:00:00	pos	FUS	FUS	FUS	FUS
127	DENV1		acute dengue infection	secondary	DF	1	2008-01-11 15:00:00	0.916667	22	0:00:00	18:00:00	22:00:00	pos	29640000	2	15000	pos
127	DENV1		acute dengue infection	secondary	DF	2	2008-01-12 09:00:00	0.916667	22	18:00:00	6:00:00	1 day, 16:00:00	pos	406500	2	15000	pos
127	DENV1		acute dengue infection	secondary	DF	3	2008-01-12 15:00:00	0.916667	22	1 day, 0:00:00	18:00:00	1 day, 22:00:00	pos	BALD	2	15000	neg
127	DENV1		acute dengue infection	secondary	DF	4	2008-01-13 09:00:00	0.916667	22	1 day, 18:00:00	6:00:00	2 days, 16:00:00	pos	BALD	2	15000	neg
127	DENV1		acute dengue infection	secondary	DF	5	2008-01-13 15:00:00	0.916667	22	2 days, 0:00:00	18:00:00	2 days, 22:00:00	pos	BALD	2	15000	neg
127	DENV1		acute dengue infection	secondary	DF	6	2008-01-14 09:00:00	0.916667	22	2 days, 18:00:00	6:00:00	3 days, 16:00:00	pos	BALD	2	15000	neg
127	DENV1		acute dengue infection	secondary	DF	7	2008-01-14 15:00:00	0.916667	22	3 days, 0:00:00	18:00:00	3 days, 22:00:00	pos	BALD	2	15000	neg
127	DENV1		acute dengue infection	secondary	DF	8	2008-01-15 09:00:00	0.916667	22	3 days, 18:00:00	0:00:00	4 days, 16:00:00	pos	BALD	2	15000	neg
128	DENV1	3	acute dengue infection	secondary	DF	1	2008-01-14 15:00:00	1.95833	47	0:00:00	18:00:00	1 day, 23:00:00	pos	82443750	2	15000	pos
128	DENV1	3	acute dengue infection	secondary	DF	2	2008-01-15 09:00:00	1.95833	47	18:00:00	6:00:00	2 days, 17:00:00	pos	56685	2	15000	pos
128	DENV1	3	acute dengue infection	secondary	DF	3	2008-01-15 15:00:00	1.95833	47	1 day, 0:00:00	18:00:00	2 days, 23:00:00	pos	35040	2	15000	pos
128	DENV1	3	acute dengue infection	secondary	DF	4	2008-01-16 09:00:00	1.95833	47	1 day, 18:00:00	6:00:00	3 days, 17:00:00	pos	BALD	2	15000	neg
128	DENV1	3	acute dengue infection	secondary	DF	5	2008-01-16 15:00:00	1.95833	47	2 days, 0:00:00	18:00:00	3 days, 23:00:00	pos	BALD	2	15000	neg
128	DENV1	3	acute dengue infection	secondary	DF	6	2008-01-17 09:00:00	1.95833	47	2 days, 18:00:00	6:00:00	4 days, 17:00:00	pos	BALD	2	15000	neg
128	DENV1	3	acute dengue infection	secondary	DF	7	2008-01-17 15:00:00	1.95833	47	3 days, 0:00:00	18:00:00	4 days, 23:00:00	pos	BALD	2	15000	neg
128	DENV1	3	acute dengue infection	secondary	DF	8	2008-01-18 09:00:00	1.95833	47	3 days, 18:00:00	0:00:00	5 days, 17:00:00	pos	BALD	2	15000	neg
129	DENV3		acute dengue infection	secondary	DF	1	2008-01-14 15:00:00	2.15278	51.6667	0:00:00	18:00:00	2 days, 3:40:00	pos	8041500000	2	15000	pos
129	DENV3		acute dengue infection	secondary	DF	2	2008-01-15 09:00:00	2.15278	51.6667	18:00:00	6:00:00	2 days, 21:40:00	pos	5022000000	2	15000	pos
129	DENV3		acute dengue infection	secondary	DF	3	2008-01-15 15:00:00	2.15278	51.6667	1 day, 0:00:00	18:00:00	3 days, 3:40:00	pos	3759000000	2	15000	pos
129	DENV3		acute dengue infection	secondary	DF	4	2008-01-16 09:00:00	2.15278	51.6667	1 day, 18:00:00	6:00:00	3 days, 21:40:00	pos	511500000	2	15000	pos
129	DENV3		acute dengue infection	secondary	DF	5	2008-01-16 15:00:00	2.15278	51.6667	2 days, 0:00:00	18:00:00	4 days, 3:40:00	pos	346650000	2	15000	pos
129	DENV3		acute dengue infection	secondary	DF	6	2008-01-17 09:00:00	2.15278	51.6667	2 days, 18:00:00	6:00:00	4 days, 21:40:00	pos	77160	2	15000	pos
129	DENV3		acute dengue infection	secondary	DF	7	2008-01-17 15:00:00	2.15278	51.6667	3 days, 0:00:00	18:00:00	5 days, 3:40:00	pos	38700	2	15000	pos
129	DENV3		acute dengue infection	secondary	DF	8	2008-01-18 09:00:00	2.15278	51.6667	3 days, 18:00:00	6:00:00	5 days, 21:40:00	neg	BALD	2	15000	neg
129	DENV3		acute dengue infection	secondary	DF	9	2008-01-18 15:00:00	2.15278	51.6667	4 days, 0:00:00	0:00:00	6 days, 3:40:00	neg	BALD	2	15000	neg
130	DENV3		acute dengue infection	secondary	DF	1	2008-01-15 09:00:00	2.08333	50	0:00:00	6:00:00	2 days, 2:00:00	neg	632100	2	15000	pos
130	DENV3		acute dengue infection	secondary	DF	2	2008-01-15 15:00:00	2.08333	50	6:00:00	18:00:00	2 days, 8:00:00	neg	74835	2	15000	pos
130	DENV3		acute dengue infection	secondary	DF	3	2008-01-16 09:00:00	2.08333	50	1 day, 0:00:00	6:00:00	3 days, 2:00:00	neg	BALD	2	15000	neg
130	DENV3		acute dengue infection	secondary	DF	4	2008-01-16 15:00:00	2.08333	50	1 day, 6:00:00	18:00:00	3 days, 8:00:00	neg	BALD	2	15000	neg
130	DENV3		acute dengue infection	secondary	DF	5	2008-01-17 09:00:00	2.08333	50	2 days, 0:00:00	6:00:00	4 days, 2:00:00	neg	BALD	2	15000	neg
130	DENV3		acute dengue infection	secondary	DF	6	2008-01-17 15:00:00	2.08333	50	2 days, 6:00:00	18:00:00	4 days, 8:00:00	neg	BALD	2	15000	neg
130	DENV3		acute dengue infection	secondary	DF	7	2008-01-18 09:00:00	2.08333	50	3 days, 0:00:00	6:00:00	5 days, 2:00:00	neg	BALD	2	15000	neg
130	DENV3		acute dengue infection	secondary	DF	8	2008-01-18 15:00:00	2.08333	50	3 days, 6:00:00	18:00:00	5 days, 8:00:00	neg	BALD	2	15000	neg
130	DENV3		acute dengue infection	secondary	DF	9	2008-01-19 09:00:00	2.08333	50	4 days, 0:00:00	6:00:00	6 days, 2:00:00	neg	BALD	2	15000	neg
130	DENV3		acute dengue infection	secondary	DF	10	2008-01-19 15:00:00	2.08333	50	4 days, 6:00:00	18:00:00	6 days, 8:00:00	neg	BALD	2	15000	neg
130	DENV3		acute dengue infection	secondary	DF	11	2008-01-20 09:00:00	2.08333	50	5 days, 0:00:00	8 days, 0:00:00	7 days, 2:00:00	neg	BALD	2	15000	neg
130	DENV3		acute dengue infection	secondary	DF	12	2008-01-28 09:00:00	2.08333	50	13 days, 0:00:00	0:00:00	15 days, 2:00:00	neg	FUS	FUS	FUS	FUS
131	DENV1	1	acute dengue infection	secondary	DF	1	2008-01-16 09:00:00	1.75	42	0:00:00	6:00:00	1 day, 18:00:00	pos	1098562500	2	15000	pos
131	DENV1	1	acute dengue infection	secondary	DF	2	2008-01-16 15:00:00	1.75	42	6:00:00	18:00:00	2 days, 0:00:00	pos	211500000	2	15000	pos
131	DENV1	1	acute dengue infection	secondary	DF	3	2008-01-17 09:00:00	1.75	42	1 day, 0:00:00	6:00:00	2 days, 18:00:00	pos	8316000	2	15000	pos
131	DENV1	1	acute dengue infection	secondary	DF	4	2008-01-17 15:00:00	1.75	42	1 day, 6:00:00	18:00:00	3 days, 0:00:00	pos	1046100	2	15000	pos
131	DENV1	1	acute dengue infection	secondary	DF	5	2008-01-18 09:00:00	1.75	42	2 days, 0:00:00	6:00:00	3 days, 18:00:00	pos	BALD	2	15000	neg
131	DENV1	1	acute dengue infection	secondary	DF	6	2008-01-18 15:00:00	1.75	42	2 days, 6:00:00	18:00:00	4 days, 0:00:00	pos	BALD	2	15000	neg
131	DENV1	1	acute dengue infection	secondary	DF	7	2008-01-19 09:00:00	1.75	42	3 days, 0:00:00	6:00:00	4 days, 18:00:00	pos	BALD	2	15000	neg
131	DENV1	1	acute dengue infection	secondary	DF	8	2008-01-19 15:00:00	1.75	42	3 days, 6:00:00	18:00:00	5 days, 0:00:00	pos	BALD	2	15000	neg
131	DENV1	1	acute dengue infection	secondary	DF	9	2008-01-20 09:00:00	1.75	42	4 days, 0:00:00	6:00:00	5 days, 18:00:00	pos	BALD	2	15000	neg
131	DENV1	1	acute dengue infection	secondary	DF	10	2008-01-20 15:00:00	1.75	42	4 days, 6:00:00	18:00:00	6 days, 0:00:00	pos	BALD	2	15000	neg
131	DENV1	1	acute dengue infection	secondary	DF	11	2008-01-21 09:00:00	1.75	42	5 days, 0:00:00	10 days, 6:00:00	6 days, 18:00:00	pos	BALD	2	15000	neg
131	DENV1	1	acute dengue infection	secondary	DF	12	2008-01-31 15:00:00	1.75	42	15 days, 6:00:00	0:00:00	17 days, 0:00:00	neg	FUS	FUS	FUS	FUS
132	neg		neg	neg	neg	1	2008-01-16 15:00:00	2.54167	61	0:00:00	18:00:00	2 days, 13:00:00	neg	N/A	N/A	N/A	neg
132	neg		neg	neg	neg	2	2008-01-17 09:00:00	2.54167	61	18:00:00	6:00:00	3 days, 7:00:00	N/A	N/A	N/A	N/A	N/A
132	neg		neg	neg	neg	3	2008-01-17 15:00:00	2.54167	61	1 day, 0:00:00	18:00:00	3 days, 13:00:00	N/A	N/A	N/A	N/A	N/A
132	neg		neg	neg	neg	4	2008-01-18 09:00:00	2.54167	61	1 day, 18:00:00	6:00:00	4 days, 7:00:00	N/A	N/A	N/A	N/A	N/A
132	neg		neg	neg	neg	5	2008-01-18 15:00:00	2.54167	61	2 days, 0:00:00	18:00:00	4 days, 13:00:00	N/A	N/A	N/A	N/A	N/A
132	neg		neg	neg	neg	6	2008-01-19 09:00:00	2.54167	61	2 days, 18:00:00	6:00:00	5 days, 7:00:00	N/A	N/A	N/A	N/A	N/A
132	neg		neg	neg	neg	7	2008-01-19 15:00:00	2.54167	61	3 days, 0:00:00	18:00:00	5 days, 13:00:00	N/A	N/A	N/A	N/A	N/A
132	neg		neg	neg	neg	8	2008-01-20 09:00:00	2.54167	61	3 days, 18:00:00	6:00:00	6 days, 7:00:00	N/A	N/A	N/A	N/A	N/A
132	neg		neg	neg	neg	9	2008-01-20 15:00:00	2.54167	61	4 days, 0:00:00	9 days, 19:00:00	6 days, 13:00:00	N/A	N/A	N/A	N/A	N/A
132	neg		neg	neg	neg	10	2008-01-30 10:00:00	2.54167	61	13 days, 19:00:00	0:00:00	16 days, 8:00:00	N/A	N/A	N/A	N/A	N/A
133	DENV2		acute dengue infection	secondary	DF	1	2008-01-17 15:00:00	2.125	51	0:00:00	18:00:00	2 days, 3:00:00	pos	4113000	1	1500	pos
133	DENV2		acute dengue infection	secondary	DF	2	2008-01-18 09:00:00	2.125	51	18:00:00	6:00:00	2 days, 21:00:00	neg	2452.5	1	1500	pos
133	DENV2		acute dengue infection	secondary	DF	3	2008-01-18 15:00:00	2.125	51	1 day, 0:00:00	18:00:00	3 days, 3:00:00	neg	BALD	1	1500	neg
133	DENV2		acute dengue infection	secondary	DF	4	2008-01-19 09:00:00	2.125	51	1 day, 18:00:00	6:00:00	3 days, 21:00:00	neg	BALD	1	1500	neg
133	DENV2		acute dengue infection	secondary	DF	5	2008-01-19 15:00:00	2.125	51	2 days, 0:00:00	18:00:00	4 days, 3:00:00	neg	BALD	1	1500	neg
133	DENV2		acute dengue infection	secondary	DF	6	2008-01-20 09:00:00	2.125	51	2 days, 18:00:00	6:00:00	4 days, 21:00:00	neg	BALD	1	1500	neg
133	DENV2		acute dengue infection	secondary	DF	7	2008-01-20 15:00:00	2.125	51	3 days, 0:00:00	18:00:00	5 days, 3:00:00	neg	BALD	1	1500	neg
133	DENV2		acute dengue infection	secondary	DF	8	2008-01-21 09:00:00	2.125	51	3 days, 18:00:00	0:00:00	5 days, 21:00:00	neg	BALD	1	1500	neg
134	DENV1	6	acute dengue infection	secondary	DF	1	2008-01-18 15:00:00	2.29167	55	0:00:00	18:00:00	2 days, 7:00:00	pos	1626000000	2	15000	pos
134	DENV1	6	acute dengue infection	secondary	DF	2	2008-01-19 09:00:00	2.29167	55	18:00:00	6:00:00	3 days, 1:00:00	pos	60210000	2	15000	pos
134	DENV1	6	acute dengue infection	secondary	DF	3	2008-01-19 15:00:00	2.29167	55	1 day, 0:00:00	18:00:00	3 days, 7:00:00	pos	23205000	2	15000	pos
134	DENV1	6	acute dengue infection	secondary	DF	4	2008-01-20 09:00:00	2.29167	55	1 day, 18:00:00	6:00:00	4 days, 1:00:00	neg	132915	2	15000	pos
134	DENV1	6	acute dengue infection	secondary	DF	5	2008-01-20 15:00:00	2.29167	55	2 days, 0:00:00	18:00:00	4 days, 7:00:00	neg	BALD	2	15000	neg
134	DENV1	6	acute dengue infection	secondary	DF	6	2008-01-21 09:00:00	2.29167	55	2 days, 18:00:00	6:00:00	5 days, 1:00:00	neg	BALD	2	15000	neg
134	DENV1	6	acute dengue infection	secondary	DF	7	2008-01-21 15:00:00	2.29167	55	3 days, 0:00:00	18:00:00	5 days, 7:00:00	neg	BALD	2	15000	neg
134	DENV1	6	acute dengue infection	secondary	DF	8	2008-01-22 09:00:00	2.29167	55	3 days, 18:00:00	7 days, 1:30:00	6 days, 1:00:00	neg	BALD	2	15000	neg
134	DENV1	6	acute dengue infection	secondary	DF	9	2008-01-29 10:30:00	2.29167	55	10 days, 19:30:00	0:00:00	13 days, 2:30:00	neg	FUS	FUS	FUS	FUS
135	DENV1	3	acute dengue infection	secondary	DF	1	2008-01-21 15:00:00	1	24	0:00:00	18:00:00	1 day, 0:00:00	pos	3658500000	2	15000	pos
135	DENV1	3	acute dengue infection	secondary	DF	2	2008-01-22 09:00:00	1	24	18:00:00	6:00:00	1 day, 18:00:00	pos	1155562500	2	15000	pos
135	DENV1	3	acute dengue infection	secondary	DF	3	2008-01-22 15:00:00	1	24	1 day, 0:00:00	18:00:00	2 days, 0:00:00	pos	1003500000	2	15000	pos
135	DENV1	3	acute dengue infection	secondary	DF	4	2008-01-23 09:00:00	1	24	1 day, 18:00:00	6:00:00	2 days, 18:00:00	pos	219150000	2	15000	pos
135	DENV1	3	acute dengue infection	secondary	DF	5	2008-01-23 15:00:00	1	24	2 days, 0:00:00	18:00:00	3 days, 0:00:00	pos	106950000	2	15000	pos
135	DENV1	3	acute dengue infection	secondary	DF	6	2008-01-24 09:00:00	1	24	2 days, 18:00:00	6:00:00	3 days, 18:00:00	neg	15780000	2	15000	pos
135	DENV1	3	acute dengue infection	secondary	DF	7	2008-01-24 15:00:00	1	24	3 days, 0:00:00	18:00:00	4 days, 0:00:00	neg	539250	2	15000	pos
135	DENV1	3	acute dengue infection	secondary	DF	8	2008-01-25 09:00:00	1	24	3 days, 18:00:00	6:00:00	4 days, 18:00:00	neg	BALD	2	15000	neg
135	DENV1	3	acute dengue infection	secondary	DF	9	2008-01-25 15:00:00	1	24	4 days, 0:00:00	18:00:00	5 days, 0:00:00	neg	BALD	2	15000	neg
135	DENV1	3	acute dengue infection	secondary	DF	10	2008-01-26 09:00:00	1	24	4 days, 18:00:00	6:00:00	5 days, 18:00:00	neg	BALD	2	15000	neg
135	DENV1	3	acute dengue infection	secondary	DF	11	2008-01-26 15:00:00	1	24	5 days, 0:00:00	18 days, 22:30:00	6 days, 0:00:00	neg	BALD	2	15000	neg
135	DENV1	3	acute dengue infection	secondary	DF	12	2008-02-14 13:30:00	1	24	23 days, 22:30:00	0:00:00	24 days, 22:30:00	neg	FUS	FUS	FUS	FUS
136	DENV1	1	acute dengue infection	secondary	DHF II	1	2008-01-22 09:00:00	1.04167	25	0:00:00	6:00:00	1 day, 1:00:00	pos	10872000000	2	15000	pos
136	DENV1	1	acute dengue infection	secondary	DHF II	2	2008-01-22 15:00:00	1.04167	25	6:00:00	18:00:00	1 day, 7:00:00	pos	22950000000	2	15000	pos
136	DENV1	1	acute dengue infection	secondary	DHF II	3	2008-01-23 09:00:00	1.04167	25	1 day, 0:00:00	6:00:00	2 days, 1:00:00	pos	25335000000	2	15000	pos
136	DENV1	1	acute dengue infection	secondary	DHF II	4	2008-01-23 15:00:00	1.04167	25	1 day, 6:00:00	18:00:00	2 days, 7:00:00	pos	24420000000	2	15000	pos
136	DENV1	1	acute dengue infection	secondary	DHF II	5	2008-01-24 09:00:00	1.04167	25	2 days, 0:00:00	6:00:00	3 days, 1:00:00	pos	5362500000	2	15000	pos
136	DENV1	1	acute dengue infection	secondary	DHF II	6	2008-01-24 15:00:00	1.04167	25	2 days, 6:00:00	18:00:00	3 days, 7:00:00	pos	1085400000	2	15000	pos
136	DENV1	1	acute dengue infection	secondary	DHF II	7	2008-01-25 09:00:00	1.04167	25	3 days, 0:00:00	6:00:00	4 days, 1:00:00	pos	734550	2	15000	pos
136	DENV1	1	acute dengue infection	secondary	DHF II	8	2008-01-25 15:00:00	1.04167	25	3 days, 6:00:00	18:00:00	4 days, 7:00:00	neg	45525	2	15000	pos
136	DENV1	1	acute dengue infection	secondary	DHF II	9	2008-01-26 09:00:00	1.04167	25	4 days, 0:00:00	6:00:00	5 days, 1:00:00	neg	BALD	2	15000	neg
136	DENV1	1	acute dengue infection	secondary	DHF II	10	2008-01-26 15:00:00	1.04167	25	4 days, 6:00:00	18:00:00	5 days, 7:00:00	neg	BALD	2	15000	neg
136	DENV1	1	acute dengue infection	secondary	DHF II	11	2008-01-27 09:00:00	1.04167	25	5 days, 0:00:00	6:00:00	6 days, 1:00:00	neg	BALD	2	15000	neg
136	DENV1	1	acute dengue infection	secondary	DHF II	12	2008-01-27 15:00:00	1.04167	25	5 days, 6:00:00	0:00:00	6 days, 7:00:00	neg	BALD	2	15000	neg
137	DENV1	3	acute dengue infection	secondary	DHF II	1	2008-01-29 09:00:00	1.45833	35	0:00:00	6:00:00	1 day, 11:00:00	pos	215100000	2	15000	pos
137	DENV1	3	acute dengue infection	secondary	DHF II	2	2008-01-29 15:00:00	1.45833	35	6:00:00	18:00:00	1 day, 17:00:00	pos	54060000	2	15000	pos
137	DENV1	3	acute dengue infection	secondary	DHF II	3	2008-01-30 09:00:00	1.45833	35	1 day, 0:00:00	6:00:00	2 days, 11:00:00	pos	42510	2	15000	pos
137	DENV1	3	acute dengue infection	secondary	DHF II	4	2008-01-30 15:00:00	1.45833	35	1 day, 6:00:00	18:00:00	2 days, 17:00:00	neg	BALD	2	15000	neg
137	DENV1	3	acute dengue infection	secondary	DHF II	5	2008-01-31 09:00:00	1.45833	35	2 days, 0:00:00	6:00:00	3 days, 11:00:00	neg	BALD	2	15000	neg
137	DENV1	3	acute dengue infection	secondary	DHF II	6	2008-01-31 15:00:00	1.45833	35	2 days, 6:00:00	18:00:00	3 days, 17:00:00	neg	BALD	2	15000	neg
137	DENV1	3	acute dengue infection	secondary	DHF II	7	2008-02-01 09:00:00	1.45833	35	3 days, 0:00:00	6:00:00	4 days, 11:00:00	neg	BALD	2	15000	neg
137	DENV1	3	acute dengue infection	secondary	DHF II	8	2008-02-01 15:00:00	1.45833	35	3 days, 6:00:00	18:00:00	4 days, 17:00:00	neg	BALD	2	15000	neg
137	DENV1	3	acute dengue infection	secondary	DHF II	9	2008-02-02 09:00:00	1.45833	35	4 days, 0:00:00	6:00:00	5 days, 11:00:00	neg	BALD	2	15000	neg
137	DENV1	3	acute dengue infection	secondary	DHF II	10	2008-02-02 15:00:00	1.45833	35	4 days, 6:00:00	18:00:00	5 days, 17:00:00	neg	BALD	2	15000	neg
137	DENV1	3	acute dengue infection	secondary	DHF II	11	2008-02-03 09:00:00	1.45833	35	5 days, 0:00:00	6:00:00	6 days, 11:00:00	neg	BALD	2	15000	neg
137	DENV1	3	acute dengue infection	secondary	DHF II	12	2008-02-03 15:00:00	1.45833	35	5 days, 6:00:00	9 days, 22:30:00	6 days, 17:00:00	neg	BALD	2	15000	neg
137	DENV1	3	acute dengue infection	secondary	DHF II	13	2008-02-13 13:30:00	1.45833	35	15 days, 4:30:00	0:00:00	16 days, 15:30:00	neg	FUS	FUS	FUS	FUS
138	DENV2		acute dengue infection	secondary	DF	1	2008-01-30 09:00:00	3.04167	73	0:00:00	6:00:00	3 days, 1:00:00	neg	65295	1	1500	pos
138	DENV2		acute dengue infection	secondary	DF	2	2008-01-30 15:00:00	3.04167	73	6:00:00	18:00:00	3 days, 7:00:00	neg	4165.5	1	1500	pos
138	DENV2		acute dengue infection	secondary	DF	3	2008-01-31 09:00:00	3.04167	73	1 day, 0:00:00	6:00:00	4 days, 1:00:00	neg	1866	1	1500	pos
138	DENV2		acute dengue infection	secondary	DF	4	2008-01-31 15:00:00	3.04167	73	1 day, 6:00:00	18:00:00	4 days, 7:00:00	neg	BALD	1	1500	neg
138	DENV2		acute dengue infection	secondary	DF	5	2008-02-01 09:00:00	3.04167	73	2 days, 0:00:00	6:00:00	5 days, 1:00:00	neg	BALD	1	1500	neg
138	DENV2		acute dengue infection	secondary	DF	6	2008-02-01 15:00:00	3.04167	73	2 days, 6:00:00	18:00:00	5 days, 7:00:00	neg	BALD	1	1500	neg
138	DENV2		acute dengue infection	secondary	DF	7	2008-02-02 09:00:00	3.04167	73	3 days, 0:00:00	6:00:00	6 days, 1:00:00	neg	BALD	1	1500	neg
138	DENV2		acute dengue infection	secondary	DF	8	2008-02-02 15:00:00	3.04167	73	3 days, 6:00:00	18:00:00	6 days, 7:00:00	neg	BALD	1	1500	neg
138	DENV2		acute dengue infection	secondary	DF	9	2008-02-03 09:00:00	3.04167	73	4 days, 0:00:00	6:00:00	7 days, 1:00:00	neg	BALD	1	1500	neg
138	DENV2		acute dengue infection	secondary	DF	10	2008-02-03 15:00:00	3.04167	73	4 days, 6:00:00	9 days, 18:30:00	7 days, 7:00:00	neg	BALD	1	1500	neg
138	DENV2		acute dengue infection	secondary	DF	11	2008-02-13 09:30:00	3.04167	73	14 days, 0:30:00	0:00:00	17 days, 1:30:00	neg	FUS	FUS	FUS	FUS
139	DENV1	6	acute dengue infection	secondary	DF	1	2008-01-30 15:00:00	2.16667	52	0:00:00	18:00:00	2 days, 4:00:00	pos	188400000	2	15000	pos
139	DENV1	6	acute dengue infection	secondary	DF	2	2008-01-31 09:00:00	2.16667	52	18:00:00	6:00:00	2 days, 22:00:00	pos	32190000	2	15000	pos
139	DENV1	6	acute dengue infection	secondary	DF	3	2008-01-31 15:00:00	2.16667	52	1 day, 0:00:00	18:00:00	3 days, 4:00:00	pos	4225500	2	15000	pos
139	DENV1	6	acute dengue infection	secondary	DF	4	2008-02-01 09:00:00	2.16667	52	1 day, 18:00:00	6:00:00	3 days, 22:00:00	pos	58380	2	15000	pos
139	DENV1	6	acute dengue infection	secondary	DF	5	2008-02-01 15:00:00	2.16667	52	2 days, 0:00:00	18:00:00	4 days, 4:00:00	pos	BALD	2	15000	neg
139	DENV1	6	acute dengue infection	secondary	DF	6	2008-02-02 09:00:00	2.16667	52	2 days, 18:00:00	6:00:00	4 days, 22:00:00	pos	BALD	2	15000	neg
139	DENV1	6	acute dengue infection	secondary	DF	7	2008-02-02 15:00:00	2.16667	52	3 days, 0:00:00	18:00:00	5 days, 4:00:00	pos	BALD	2	15000	neg
139	DENV1	6	acute dengue infection	secondary	DF	8	2008-02-03 09:00:00	2.16667	52	3 days, 18:00:00	6:00:00	5 days, 22:00:00	pos	BALD	2	15000	neg
139	DENV1	6	acute dengue infection	secondary	DF	9	2008-02-03 15:00:00	2.16667	52	4 days, 0:00:00	0:00:00	6 days, 4:00:00	pos	BALD	2	15000	neg
140	DENV2		acute dengue infection	secondary	DHF I	1	2008-02-14 10:00:00	1.95833	47	0:00:00	5:00:00	1 day, 23:00:00	pos	52440000	1	1500	pos
140	DENV2		acute dengue infection	secondary	DHF I	2	2008-02-14 15:00:00	1.95833	47	5:00:00	18:00:00	2 days, 4:00:00	pos	91515000	1	1500	pos
140	DENV2		acute dengue infection	secondary	DHF I	3	2008-02-15 09:00:00	1.95833	47	23:00:00	6:00:00	2 days, 22:00:00	pos	27600000	1	1500	pos
140	DENV2		acute dengue infection	secondary	DHF I	4	2008-02-15 15:00:00	1.95833	47	1 day, 5:00:00	18:00:00	3 days, 4:00:00	pos	11907000	1	1500	pos
140	DENV2		acute dengue infection	secondary	DHF I	5	2008-02-16 09:00:00	1.95833	47	1 day, 23:00:00	6:00:00	3 days, 22:00:00	neg	56880	1	1500	pos
140	DENV2		acute dengue infection	secondary	DHF I	6	2008-02-16 15:00:00	1.95833	47	2 days, 5:00:00	18:00:00	4 days, 4:00:00	neg	BALD	1	1500	neg
140	DENV2		acute dengue infection	secondary	DHF I	7	2008-02-17 09:00:00	1.95833	47	2 days, 23:00:00	6:00:00	4 days, 22:00:00	neg	BALD	1	1500	neg
140	DENV2		acute dengue infection	secondary	DHF I	8	2008-02-17 15:00:00	1.95833	47	3 days, 5:00:00	18:00:00	5 days, 4:00:00	neg	BALD	1	1500	neg
140	DENV2		acute dengue infection	secondary	DHF I	9	2008-02-18 09:00:00	1.95833	47	3 days, 23:00:00	6:00:00	5 days, 22:00:00	neg	BALD	1	1500	neg
140	DENV2		acute dengue infection	secondary	DHF I	10	2008-02-18 15:00:00	1.95833	47	4 days, 5:00:00	18:00:00	6 days, 4:00:00	neg	BALD	1	1500	neg
140	DENV2		acute dengue infection	secondary	DHF I	11	2008-02-19 09:00:00	1.95833	47	4 days, 23:00:00	7 days, 0:00:00	6 days, 22:00:00	neg	BALD	1	1500	neg
140	DENV2		acute dengue infection	secondary	DHF I	12	2008-02-26 09:00:00	1.95833	47	11 days, 23:00:00	0:00:00	13 days, 22:00:00	neg	FUS	FUS	FUS	FUS
141	DENV1	3	acute dengue infection	secondary	DF	1	2008-02-15 09:00:00	1.91667	46	0:00:00	6:00:00	1 day, 22:00:00	pos	49575000	2	15000	pos
141	DENV1	3	acute dengue infection	secondary	DF	2	2008-02-15 15:00:00	1.91667	46	6:00:00	18:00:00	2 days, 4:00:00	pos	11937000	2	15000	pos
141	DENV1	3	acute dengue infection	secondary	DF	3	2008-02-16 09:00:00	1.91667	46	1 day, 0:00:00	6:00:00	2 days, 22:00:00	pos	1056300	2	15000	pos
141	DENV1	3	acute dengue infection	secondary	DF	4	2008-02-16 15:00:00	1.91667	46	1 day, 6:00:00	18:00:00	3 days, 4:00:00	pos	200550	2	15000	pos
141	DENV1	3	acute dengue infection	secondary	DF	5	2008-02-17 09:00:00	1.91667	46	2 days, 0:00:00	6:00:00	3 days, 22:00:00	neg	BALD	2	15000	neg
141	DENV1	3	acute dengue infection	secondary	DF	6	2008-02-17 15:00:00	1.91667	46	2 days, 6:00:00	18:00:00	4 days, 4:00:00	neg	BALD	2	15000	neg
141	DENV1	3	acute dengue infection	secondary	DF	7	2008-02-18 09:00:00	1.91667	46	3 days, 0:00:00	0:00:00	4 days, 22:00:00	neg	BALD	2	15000	neg
142	DENV3		acute dengue infection	secondary	DHF II	1	2008-02-15 09:00:00	1.91667	46	0:00:00	6:00:00	1 day, 22:00:00	pos	470700000	2	15000	pos
142	DENV3		acute dengue infection	secondary	DHF II	2	2008-02-15 15:00:00	1.91667	46	6:00:00	18:00:00	2 days, 4:00:00	pos	184950000	2	15000	pos
142	DENV3		acute dengue infection	secondary	DHF II	3	2008-02-16 09:00:00	1.91667	46	1 day, 0:00:00	6:00:00	2 days, 22:00:00	pos	468900000	2	15000	pos
142	DENV3		acute dengue infection	secondary	DHF II	4	2008-02-16 15:00:00	1.91667	46	1 day, 6:00:00	18:00:00	3 days, 4:00:00	pos	357750000	2	15000	pos
142	DENV3		acute dengue infection	secondary	DHF II	5	2008-02-17 09:00:00	1.91667	46	2 days, 0:00:00	6:00:00	3 days, 22:00:00	pos	80700000	2	15000	pos
142	DENV3		acute dengue infection	secondary	DHF II	6	2008-02-17 15:00:00	1.91667	46	2 days, 6:00:00	18:00:00	4 days, 4:00:00	pos	24615000	2	15000	pos
142	DENV3		acute dengue infection	secondary	DHF II	7	2008-02-18 09:00:00	1.91667	46	3 days, 0:00:00	6:00:00	4 days, 22:00:00	neg	23175	2	15000	pos
142	DENV3		acute dengue infection	secondary	DHF II	8	2008-02-18 15:00:00	1.91667	46	3 days, 6:00:00	18:00:00	5 days, 4:00:00	neg	BALD	2	15000	neg
142	DENV3		acute dengue infection	secondary	DHF II	9	2008-02-19 09:00:00	1.91667	46	4 days, 0:00:00	6:00:00	5 days, 22:00:00	neg	BALD	2	15000	neg
142	DENV3		acute dengue infection	secondary	DHF II	10	2008-02-19 15:00:00	1.91667	46	4 days, 6:00:00	18:00:00	6 days, 4:00:00	neg	BALD	2	15000	neg
142	DENV3		acute dengue infection	secondary	DHF II	11	2008-02-20 09:00:00	1.91667	46	5 days, 0:00:00	8 days, 6:00:00	6 days, 22:00:00	neg	BALD	2	15000	neg
142	DENV3		acute dengue infection	secondary	DHF II	12	2008-02-28 15:00:00	1.91667	46	13 days, 6:00:00	0:00:00	15 days, 4:00:00	neg	FUS	FUS	FUS	FUS
143	DENV1	1	acute dengue infection	secondary	DHF II	1	2008-02-19 15:00:00	2.29167	55	0:00:00	18:00:00	2 days, 7:00:00	pos	24285000000	2	15000	pos
143	DENV1	1	acute dengue infection	secondary	DHF II	2	2008-02-20 09:00:00	2.29167	55	18:00:00	6:00:00	3 days, 1:00:00	pos	1518000000	2	15000	pos
143	DENV1	1	acute dengue infection	secondary	DHF II	3	2008-02-20 15:00:00	2.29167	55	1 day, 0:00:00	18:00:00	3 days, 7:00:00	pos	810300000	2	15000	pos
143	DENV1	1	acute dengue infection	secondary	DHF II	4	2008-02-21 09:00:00	2.29167	55	1 day, 18:00:00	6:00:00	4 days, 1:00:00	pos	1000050	2	15000	pos
143	DENV1	1	acute dengue infection	secondary	DHF II	5	2008-02-21 15:00:00	2.29167	55	2 days, 0:00:00	18:00:00	4 days, 7:00:00	pos	798750	2	15000	pos
143	DENV1	1	acute dengue infection	secondary	DHF II	6	2008-02-22 09:00:00	2.29167	55	2 days, 18:00:00	7:00:00	5 days, 1:00:00	pos	103335	2	15000	pos
143	DENV1	1	acute dengue infection	secondary	DHF II	7	2008-02-22 16:00:00	2.29167	55	3 days, 1:00:00	17:00:00	5 days, 8:00:00	pos	34095	2	15000	pos
143	DENV1	1	acute dengue infection	secondary	DHF II	8	2008-02-23 09:00:00	2.29167	55	3 days, 18:00:00	6:00:00	6 days, 1:00:00	pos	55515	2	15000	pos
143	DENV1	1	acute dengue infection	secondary	DHF II	9	2008-02-23 15:00:00	2.29167	55	4 days, 0:00:00	18:00:00	6 days, 7:00:00	neg	BALD	2	15000	neg
143	DENV1	1	acute dengue infection	secondary	DHF II	10	2008-02-24 09:00:00	2.29167	55	4 days, 18:00:00	6:00:00	7 days, 1:00:00	neg	BALD	2	15000	neg
143	DENV1	1	acute dengue infection	secondary	DHF II	11	2008-02-24 15:00:00	2.29167	55	5 days, 0:00:00	18:00:00	7 days, 7:00:00	neg	BALD	2	15000	neg
143	DENV1	1	acute dengue infection	secondary	DHF II	12	2008-02-25 09:00:00	2.29167	55	5 days, 18:00:00	6:00:00	8 days, 1:00:00	neg	BALD	2	15000	neg
143	DENV1	1	acute dengue infection	secondary	DHF II	13	2008-02-25 15:00:00	2.29167	55	6 days, 0:00:00	7 days, 18:00:00	8 days, 7:00:00	neg	BALD	2	15000	neg
143	DENV1	1	acute dengue infection	secondary	DHF II	14	2008-03-04 09:00:00	2.29167	55	13 days, 18:00:00	0:00:00	16 days, 1:00:00	neg	FUS	FUS	FUS	FUS
144	DENV1	4	acute dengue infection	primary	DF	1	2008-02-22 15:00:00	1.25	30	0:00:00	18:00:00	1 day, 6:00:00	pos	31875000	2	15000	pos
144	DENV1	4	acute dengue infection	primary	DF	2	2008-02-23 09:00:00	1.25	30	18:00:00	6:00:00	2 days, 0:00:00	pos	41775000	2	15000	pos
144	DENV1	4	acute dengue infection	primary	DF	3	2008-02-23 15:00:00	1.25	30	1 day, 0:00:00	18:00:00	2 days, 6:00:00	pos	65760000	2	15000	pos
144	DENV1	4	acute dengue infection	primary	DF	4	2008-02-24 09:00:00	1.25	30	1 day, 18:00:00	6:00:00	3 days, 0:00:00	pos	41775000	2	15000	pos
144	DENV1	4	acute dengue infection	primary	DF	5	2008-02-24 15:00:00	1.25	30	2 days, 0:00:00	18:00:00	3 days, 6:00:00	pos	66270000	2	15000	pos
144	DENV1	4	acute dengue infection	primary	DF	6	2008-02-25 09:00:00	1.25	30	2 days, 18:00:00	6:00:00	4 days, 0:00:00	pos	3871500	2	15000	pos
144	DENV1	4	acute dengue infection	primary	DF	7	2008-02-25 15:00:00	1.25	30	3 days, 0:00:00	18:00:00	4 days, 6:00:00	pos	833100	2	15000	pos
144	DENV1	4	acute dengue infection	primary	DF	8	2008-02-26 09:00:00	1.25	30	3 days, 18:00:00	6:00:00	5 days, 0:00:00	pos	168300	2	15000	pos
144	DENV1	4	acute dengue infection	primary	DF	9	2008-02-26 15:00:00	1.25	30	4 days, 0:00:00	18:00:00	5 days, 6:00:00	pos	47400	2	15000	pos
144	DENV1	4	acute dengue infection	primary	DF	10	2008-02-27 09:00:00	1.25	30	4 days, 18:00:00	6:00:00	6 days, 0:00:00	pos	BALD	2	15000	neg
144	DENV1	4	acute dengue infection	primary	DF	11	2008-02-27 15:00:00	1.25	30	5 days, 0:00:00	8 days, 0:00:00	6 days, 6:00:00	pos	BALD	2	15000	neg
144	DENV1	4	acute dengue infection	primary	DF	12	2008-03-06 15:00:00	1.25	30	13 days, 0:00:00	0:00:00	14 days, 6:00:00	pos	FUS	FUS	FUS	FUS
145	DENV1	6	acute dengue infection	secondary	DF	1	2008-02-25 09:00:00	1.875	45	0:00:00	6:00:00	1 day, 21:00:00	pos	431550000	2	15000	pos
145	DENV1	6	acute dengue infection	secondary	DF	2	2008-02-25 15:00:00	1.875	45	6:00:00	18:00:00	2 days, 3:00:00	pos	23340000	2	15000	pos
145	DENV1	6	acute dengue infection	secondary	DF	3	2008-02-26 09:00:00	1.875	45	1 day, 0:00:00	6:00:00	2 days, 21:00:00	pos	148185	2	15000	pos
145	DENV1	6	acute dengue infection	secondary	DF	4	2008-02-26 15:00:00	1.875	45	1 day, 6:00:00	18:00:00	3 days, 3:00:00	pos	35085	2	15000	pos
145	DENV1	6	acute dengue infection	secondary	DF	5	2008-02-27 09:00:00	1.875	45	2 days, 0:00:00	6:00:00	3 days, 21:00:00	neg	27780	2	15000	pos
145	DENV1	6	acute dengue infection	secondary	DF	6	2008-02-27 15:00:00	1.875	45	2 days, 6:00:00	18:00:00	4 days, 3:00:00	neg	BALD	2	15000	neg
145	DENV1	6	acute dengue infection	secondary	DF	7	2008-02-28 09:00:00	1.875	45	3 days, 0:00:00	6:00:00	4 days, 21:00:00	neg	BALD	2	15000	neg
145	DENV1	6	acute dengue infection	secondary	DF	8	2008-02-28 15:00:00	1.875	45	3 days, 6:00:00	18:00:00	5 days, 3:00:00	neg	BALD	2	15000	neg
145	DENV1	6	acute dengue infection	secondary	DF	9	2008-02-29 09:00:00	1.875	45	4 days, 0:00:00	7 days, 2:00:00	5 days, 21:00:00	neg	BALD	2	15000	neg
145	DENV1	6	acute dengue infection	secondary	DF	10	2008-03-07 11:00:00	1.875	45	11 days, 2:00:00	0:00:00	12 days, 23:00:00	neg	FUS	FUS	FUS	FUS
146	DENV1	1	acute dengue infection	secondary	DHF II	1	2008-02-25 09:00:00	2.375	57	0:00:00	6:00:00	2 days, 9:00:00	pos	3993000000	2	15000	pos
146	DENV1	1	acute dengue infection	secondary	DHF II	2	2008-02-25 15:00:00	2.375	57	6:00:00	18:00:00	2 days, 15:00:00	pos	1015650000	2	15000	pos
146	DENV1	1	acute dengue infection	secondary	DHF II	3	2008-02-26 09:00:00	2.375	57	1 day, 0:00:00	6:00:00	3 days, 9:00:00	pos	263850000	2	15000	pos
146	DENV1	1	acute dengue infection	secondary	DHF II	4	2008-02-26 15:00:00	2.375	57	1 day, 6:00:00	18:00:00	3 days, 15:00:00	pos	160650000	2	15000	pos
146	DENV1	1	acute dengue infection	secondary	DHF II	5	2008-02-27 09:00:00	2.375	57	2 days, 0:00:00	6:00:00	4 days, 9:00:00	neg	142200	2	15000	pos
146	DENV1	1	acute dengue infection	secondary	DHF II	6	2008-02-27 15:00:00	2.375	57	2 days, 6:00:00	18:00:00	4 days, 15:00:00	neg	65250	2	15000	pos
146	DENV1	1	acute dengue infection	secondary	DHF II	7	2008-02-28 09:00:00	2.375	57	3 days, 0:00:00	6:00:00	5 days, 9:00:00	neg	BALD	2	15000	neg
146	DENV1	1	acute dengue infection	secondary	DHF II	8	2008-02-28 15:00:00	2.375	57	3 days, 6:00:00	18:00:00	5 days, 15:00:00	neg	BALD	2	15000	neg
146	DENV1	1	acute dengue infection	secondary	DHF II	9	2008-02-29 09:00:00	2.375	57	4 days, 0:00:00	11 days, 5:00:00	6 days, 9:00:00	neg	BALD	2	15000	neg
146	DENV1	1	acute dengue infection	secondary	DHF II	10	2008-03-11 14:00:00	2.375	57	15 days, 5:00:00	0:00:00	17 days, 14:00:00	neg	FUS	FUS	FUS	FUS
147	DENV1	3	acute dengue infection	secondary	DHF I	1	2008-02-26 09:00:00	1.4375	34.5	0:00:00	6:00:00	1 day, 10:30:00	pos	8466000000	2	15000	pos
147	DENV1	3	acute dengue infection	secondary	DHF I	2	2008-02-26 15:00:00	1.4375	34.5	6:00:00	18:00:00	1 day, 16:30:00	pos	3330000000	2	15000	pos
147	DENV1	3	acute dengue infection	secondary	DHF I	3	2008-02-27 09:00:00	1.4375	34.5	1 day, 0:00:00	6:00:00	2 days, 10:30:00	pos	10408500	2	15000	pos
147	DENV1	3	acute dengue infection	secondary	DHF I	4	2008-02-27 15:00:00	1.4375	34.5	1 day, 6:00:00	18:00:00	2 days, 16:30:00	pos	2392500	2	15000	pos
147	DENV1	3	acute dengue infection	secondary	DHF I	5	2008-02-28 09:00:00	1.4375	34.5	2 days, 0:00:00	6:00:00	3 days, 10:30:00	neg	37110	2	15000	pos
147	DENV1	3	acute dengue infection	secondary	DHF I	6	2008-02-28 15:00:00	1.4375	34.5	2 days, 6:00:00	18:00:00	3 days, 16:30:00	neg	BALD	2	15000	neg
147	DENV1	3	acute dengue infection	secondary	DHF I	7	2008-02-29 09:00:00	1.4375	34.5	3 days, 0:00:00	6:00:00	4 days, 10:30:00	neg	BALD	2	15000	neg
147	DENV1	3	acute dengue infection	secondary	DHF I	8	2008-02-29 15:00:00	1.4375	34.5	3 days, 6:00:00	18:00:00	4 days, 16:30:00	neg	BALD	2	15000	neg
147	DENV1	3	acute dengue infection	secondary	DHF I	9	2008-03-01 09:00:00	1.4375	34.5	4 days, 0:00:00	1 day, 0:00:00	5 days, 10:30:00	neg	BALD	2	15000	neg
147	DENV1	3	acute dengue infection	secondary	DHF I	10	2008-03-02 09:00:00	1.4375	34.5	5 days, 0:00:00	6:00:00	6 days, 10:30:00	neg	BALD	2	15000	neg
147	DENV1	3	acute dengue infection	secondary	DHF I	11	2008-03-02 15:00:00	1.4375	34.5	5 days, 6:00:00	8 days, 22:00:00	6 days, 16:30:00	neg	BALD	2	15000	neg
147	DENV1	3	acute dengue infection	secondary	DHF I	12	2008-03-11 13:00:00	1.4375	34.5	14 days, 4:00:00	0:00:00	15 days, 14:30:00	neg	FUS	FUS	FUS	FUS
148	DENV1	1	acute dengue infection	secondary	DF	1	2008-02-28 15:00:00	1.91667	46	0:00:00	18:00:00	1 day, 22:00:00	neg	241500000	2	15000	pos
148	DENV1	1	acute dengue infection	secondary	DF	2	2008-02-29 09:00:00	1.91667	46	18:00:00	6:00:00	2 days, 16:00:00	neg	19155000	2	15000	pos
148	DENV1	1	acute dengue infection	secondary	DF	3	2008-02-29 15:00:00	1.91667	46	1 day, 0:00:00	18:00:00	2 days, 22:00:00	neg	4345500	2	15000	pos
148	DENV1	1	acute dengue infection	secondary	DF	4	2008-03-01 09:00:00	1.91667	46	1 day, 18:00:00	6:00:00	3 days, 16:00:00	neg	BALD	2	15000	neg
148	DENV1	1	acute dengue infection	secondary	DF	5	2008-03-01 15:00:00	1.91667	46	2 days, 0:00:00	18:00:00	3 days, 22:00:00	neg	BALD	2	15000	neg
148	DENV1	1	acute dengue infection	secondary	DF	6	2008-03-02 09:00:00	1.91667	46	2 days, 18:00:00	6:00:00	4 days, 16:00:00	neg	BALD	2	15000	neg
148	DENV1	1	acute dengue infection	secondary	DF	7	2008-03-02 15:00:00	1.91667	46	3 days, 0:00:00	18:00:00	4 days, 22:00:00	neg	BALD	2	15000	neg
148	DENV1	1	acute dengue infection	secondary	DF	8	2008-03-03 09:00:00	1.91667	46	3 days, 18:00:00	6:00:00	5 days, 16:00:00	neg	BALD	2	15000	neg
148	DENV1	1	acute dengue infection	secondary	DF	9	2008-03-03 15:00:00	1.91667	46	4 days, 0:00:00	7 days, 23:00:00	5 days, 22:00:00	neg	BALD	2	15000	neg
148	DENV1	1	acute dengue infection	secondary	DF	10	2008-03-11 14:00:00	1.91667	46	11 days, 23:00:00	0:00:00	13 days, 21:00:00	neg	FUS	FUS	FUS	FUS
149	DENV4		acute dengue infection	secondary	DHF I	1	2008-02-28 15:00:00	2.375	57	0:00:00	18:00:00	2 days, 9:00:00	pos	250050000	2	15000	pos
149	DENV4		acute dengue infection	secondary	DHF I	2	2008-02-29 09:00:00	2.375	57	18:00:00	6:00:00	3 days, 3:00:00	pos	121260000	2	15000	pos
149	DENV4		acute dengue infection	secondary	DHF I	3	2008-02-29 15:00:00	2.375	57	1 day, 0:00:00	18:00:00	3 days, 9:00:00	pos	77370000	2	15000	pos
149	DENV4		acute dengue infection	secondary	DHF I	4	2008-03-01 09:00:00	2.375	57	1 day, 18:00:00	6:00:00	4 days, 3:00:00	pos	6427500	2	15000	pos
149	DENV4		acute dengue infection	secondary	DHF I	5	2008-03-01 15:00:00	2.375	57	2 days, 0:00:00	18:00:00	4 days, 9:00:00	pos	1681500	2	15000	pos
149	DENV4		acute dengue infection	secondary	DHF I	6	2008-03-02 09:00:00	2.375	57	2 days, 18:00:00	6:00:00	5 days, 3:00:00	pos	BALD	2	15000	neg
149	DENV4		acute dengue infection	secondary	DHF I	7	2008-03-02 15:00:00	2.375	57	3 days, 0:00:00	18:00:00	5 days, 9:00:00	pos	BALD	2	15000	neg
149	DENV4		acute dengue infection	secondary	DHF I	8	2008-03-03 09:00:00	2.375	57	3 days, 18:00:00	6:00:00	6 days, 3:00:00	pos	BALD	2	15000	neg
149	DENV4		acute dengue infection	secondary	DHF I	9	2008-03-03 15:00:00	2.375	57	4 days, 0:00:00	18:00:00	6 days, 9:00:00	pos	BALD	2	15000	neg
149	DENV4		acute dengue infection	secondary	DHF I	10	2008-03-04 09:00:00	2.375	57	4 days, 18:00:00	6:00:00	7 days, 3:00:00	pos	BALD	2	15000	neg
149	DENV4		acute dengue infection	secondary	DHF I	11	2008-03-04 15:00:00	2.375	57	5 days, 0:00:00	7 days, 18:00:00	7 days, 9:00:00	pos	BALD	2	15000	neg
149	DENV4		acute dengue infection	secondary	DHF I	12	2008-03-12 09:00:00	2.375	57	12 days, 18:00:00	0:00:00	15 days, 3:00:00	neg	FUS	FUS	FUS	FUS
150	neg		neg	neg	neg	1	2008-03-04 07:12:00	0.5625	13.5	0:00:00	7:48:00	13:30:00	neg	N/A	N/A	N/A	neg
150	neg		neg	neg	neg	2	2008-03-04 15:00:00	0.5625	13.5	7:48:00	18:00:00	21:18:00	N/A	N/A	N/A	N/A	N/A
150	neg		neg	neg	neg	3	2008-03-05 09:00:00	0.5625	13.5	1 day, 1:48:00	6:00:00	1 day, 15:18:00	N/A	N/A	N/A	N/A	N/A
150	neg		neg	neg	neg	4	2008-03-05 15:00:00	0.5625	13.5	1 day, 7:48:00	18:00:00	1 day, 21:18:00	N/A	N/A	N/A	N/A	N/A
150	neg		neg	neg	neg	5	2008-03-06 09:00:00	0.5625	13.5	2 days, 1:48:00	6:00:00	2 days, 15:18:00	N/A	N/A	N/A	N/A	N/A
150	neg		neg	neg	neg	6	2008-03-06 15:00:00	0.5625	13.5	2 days, 7:48:00	18:00:00	2 days, 21:18:00	N/A	N/A	N/A	N/A	N/A
150	neg		neg	neg	neg	7	2008-03-07 09:00:00	0.5625	13.5	3 days, 1:48:00	6:00:00	3 days, 15:18:00	N/A	N/A	N/A	N/A	N/A
150	neg		neg	neg	neg	8	2008-03-07 15:00:00	0.5625	13.5	3 days, 7:48:00	18:00:00	3 days, 21:18:00	N/A	N/A	N/A	N/A	N/A
150	neg		neg	neg	neg	9	2008-03-08 09:00:00	0.5625	13.5	4 days, 1:48:00	6:00:00	4 days, 15:18:00	N/A	N/A	N/A	N/A	N/A
150	neg		neg	neg	neg	10	2008-03-08 15:00:00	0.5625	13.5	4 days, 7:48:00	18:00:00	4 days, 21:18:00	N/A	N/A	N/A	N/A	N/A
150	neg		neg	neg	neg	11	2008-03-09 09:00:00	0.5625	13.5	5 days, 1:48:00	6:00:00	5 days, 15:18:00	N/A	N/A	N/A	N/A	N/A
150	neg		neg	neg	neg	12	2008-03-09 15:00:00	0.5625	13.5	5 days, 7:48:00	18:00:00	5 days, 21:18:00	N/A	N/A	N/A	N/A	N/A
150	neg		neg	neg	neg	13	2008-03-10 09:00:00	0.5625	13.5	6 days, 1:48:00	7 days, 23:00:00	6 days, 15:18:00	N/A	N/A	N/A	N/A	N/A
150	neg		neg	neg	neg	14	2008-03-18 08:00:00	0.5625	13.5	14 days, 0:48:00	0:00:00	14 days, 14:18:00	N/A	N/A	N/A	N/A	N/A
151	DENV3		acute dengue infection	secondary	DHF II	1	2008-03-05 09:30:00	1.52083	36.5	0:00:00	5:30:00	1 day, 12:30:00	pos	1677000000	2	15000	pos
151	DENV3		acute dengue infection	secondary	DHF II	2	2008-03-05 15:00:00	1.52083	36.5	5:30:00	18:00:00	1 day, 18:00:00	pos	1825500000	2	15000	pos
151	DENV3		acute dengue infection	secondary	DHF II	3	2008-03-06 09:00:00	1.52083	36.5	23:30:00	6:00:00	2 days, 12:00:00	pos	PB	PB	PB	pos
151	DENV3		acute dengue infection	secondary	DHF II	4	2008-03-06 15:00:00	1.52083	36.5	1 day, 5:30:00	18:00:00	2 days, 18:00:00	pos	430500000	2	15000	pos
151	DENV3		acute dengue infection	secondary	DHF II	5	2008-03-07 09:00:00	1.52083	36.5	1 day, 23:30:00	6:00:00	3 days, 12:00:00	pos	7632000	2	15000	pos
151	DENV3		acute dengue infection	secondary	DHF II	6	2008-03-07 15:00:00	1.52083	36.5	2 days, 5:30:00	18:00:00	3 days, 18:00:00	pos	24225000	2	15000	pos
151	DENV3		acute dengue infection	secondary	DHF II	7	2008-03-08 09:00:00	1.52083	36.5	2 days, 23:30:00	6:00:00	4 days, 12:00:00	pos	66420	2	15000	pos
151	DENV3		acute dengue infection	secondary	DHF II	8	2008-03-08 15:00:00	1.52083	36.5	3 days, 5:30:00	18:00:00	4 days, 18:00:00	pos	BALD	2	15000	neg
151	DENV3		acute dengue infection	secondary	DHF II	9	2008-03-09 09:00:00	1.52083	36.5	3 days, 23:30:00	6:00:00	5 days, 12:00:00	pos	BALD	2	15000	neg
151	DENV3		acute dengue infection	secondary	DHF II	10	2008-03-09 15:00:00	1.52083	36.5	4 days, 5:30:00	18:00:00	5 days, 18:00:00	pos	BALD	2	15000	neg
151	DENV3		acute dengue infection	secondary	DHF II	11	2008-03-10 09:00:00	1.52083	36.5	4 days, 23:30:00	6:00:00	6 days, 12:00:00	pos	BALD	2	15000	neg
151	DENV3		acute dengue infection	secondary	DHF II	12	2008-03-10 15:00:00	1.52083	36.5	5 days, 5:30:00	18:00:00	6 days, 18:00:00	neg	BALD	2	15000	neg
151	DENV3		acute dengue infection	secondary	DHF II	13	2008-03-11 09:00:00	1.52083	36.5	5 days, 23:30:00	6 days, 23:00:00	7 days, 12:00:00	neg	BALD	2	15000	neg
151	DENV3		acute dengue infection	secondary	DHF II	14	2008-03-18 08:00:00	1.52083	36.5	12 days, 22:30:00	0:00:00	14 days, 11:00:00	neg	FUS	FUS	FUS	FUS
152	neg		neg	neg	neg	1	2008-03-05 09:30:00	1.6875	40.5	0:00:00	5:30:00	1 day, 16:30:00	neg	N/A	N/A	N/A	neg
152	neg		neg	neg	neg	2	2008-03-05 15:00:00	1.6875	40.5	5:30:00	18:00:00	1 day, 22:00:00	N/A	N/A	N/A	N/A	N/A
152	neg		neg	neg	neg	3	2008-03-06 09:00:00	1.6875	40.5	23:30:00	6:00:00	2 days, 16:00:00	N/A	N/A	N/A	N/A	N/A
152	neg		neg	neg	neg	4	2008-03-06 15:00:00	1.6875	40.5	1 day, 5:30:00	18:00:00	2 days, 22:00:00	N/A	N/A	N/A	N/A	N/A
152	neg		neg	neg	neg	5	2008-03-07 09:00:00	1.6875	40.5	1 day, 23:30:00	6:00:00	3 days, 16:00:00	N/A	N/A	N/A	N/A	N/A
152	neg		neg	neg	neg	6	2008-03-07 15:00:00	1.6875	40.5	2 days, 5:30:00	18:00:00	3 days, 22:00:00	N/A	N/A	N/A	N/A	N/A
152	neg		neg	neg	neg	7	2008-03-08 09:00:00	1.6875	40.5	2 days, 23:30:00	6:00:00	4 days, 16:00:00	N/A	N/A	N/A	N/A	N/A
152	neg		neg	neg	neg	8	2008-03-08 15:00:00	1.6875	40.5	3 days, 5:30:00	18:00:00	4 days, 22:00:00	N/A	N/A	N/A	N/A	N/A
152	neg		neg	neg	neg	9	2008-03-09 09:00:00	1.6875	40.5	3 days, 23:30:00	6:00:00	5 days, 16:00:00	N/A	N/A	N/A	N/A	N/A
152	neg		neg	neg	neg	10	2008-03-09 15:00:00	1.6875	40.5	4 days, 5:30:00	18:00:00	5 days, 22:00:00	N/A	N/A	N/A	N/A	N/A
152	neg		neg	neg	neg	11	2008-03-10 09:00:00	1.6875	40.5	4 days, 23:30:00	6:00:00	6 days, 16:00:00	N/A	N/A	N/A	N/A	N/A
152	neg		neg	neg	neg	12	2008-03-10 15:00:00	1.6875	40.5	5 days, 5:30:00	0:00:00	6 days, 22:00:00	N/A	N/A	N/A	N/A	N/A
153	neg		neg	neg	neg	1	2008-03-06 09:00:00	1.54167	37	0:00:00	6:00:00	1 day, 13:00:00	neg	N/A	N/A	N/A	neg
153	neg		neg	neg	neg	2	2008-03-06 15:00:00	1.54167	37	6:00:00	18:00:00	1 day, 19:00:00	N/A	N/A	N/A	N/A	N/A
153	neg		neg	neg	neg	3	2008-03-07 09:00:00	1.54167	37	1 day, 0:00:00	6:00:00	2 days, 13:00:00	N/A	N/A	N/A	N/A	N/A
153	neg		neg	neg	neg	4	2008-03-07 15:00:00	1.54167	37	1 day, 6:00:00	18:00:00	2 days, 19:00:00	N/A	N/A	N/A	N/A	N/A
153	neg		neg	neg	neg	5	2008-03-08 09:00:00	1.54167	37	2 days, 0:00:00	6:00:00	3 days, 13:00:00	N/A	N/A	N/A	N/A	N/A
153	neg		neg	neg	neg	6	2008-03-08 15:00:00	1.54167	37	2 days, 6:00:00	18:00:00	3 days, 19:00:00	N/A	N/A	N/A	N/A	N/A
153	neg		neg	neg	neg	7	2008-03-09 09:00:00	1.54167	37	3 days, 0:00:00	6:00:00	4 days, 13:00:00	N/A	N/A	N/A	N/A	N/A
153	neg		neg	neg	neg	8	2008-03-09 15:00:00	1.54167	37	3 days, 6:00:00	18:00:00	4 days, 19:00:00	N/A	N/A	N/A	N/A	N/A
153	neg		neg	neg	neg	9	2008-03-10 09:00:00	1.54167	37	4 days, 0:00:00	8 days, 1:00:00	5 days, 13:00:00	N/A	N/A	N/A	N/A	N/A
153	neg		neg	neg	neg	10	2008-03-18 10:00:00	1.54167	37	12 days, 1:00:00	0:00:00	13 days, 14:00:00	N/A	N/A	N/A	N/A	N/A
154	DENV1	3	acute dengue infection	secondary	DHF II	1	2008-03-07 16:00:00	2.29167	55	0:00:00	17:00:00	2 days, 7:00:00	pos	2077500000	2	15000	pos
154	DENV1	3	acute dengue infection	secondary	DHF II	2	2008-03-08 09:00:00	2.29167	55	17:00:00	6:00:00	3 days, 0:00:00	pos	858900000	2	15000	pos
154	DENV1	3	acute dengue infection	secondary	DHF II	3	2008-03-08 15:00:00	2.29167	55	23:00:00	18:00:00	3 days, 6:00:00	pos	304200000	2	15000	pos
154	DENV1	3	acute dengue infection	secondary	DHF II	4	2008-03-09 09:00:00	2.29167	55	1 day, 17:00:00	6:00:00	4 days, 0:00:00	pos	4996500	2	15000	pos
154	DENV1	3	acute dengue infection	secondary	DHF II	5	2008-03-09 15:00:00	2.29167	55	1 day, 23:00:00	18:00:00	4 days, 6:00:00	pos	570600	2	15000	pos
154	DENV1	3	acute dengue infection	secondary	DHF II	6	2008-03-10 09:00:00	2.29167	55	2 days, 17:00:00	6:00:00	5 days, 0:00:00	neg	BALD	2	15000	neg
154	DENV1	3	acute dengue infection	secondary	DHF II	7	2008-03-10 15:00:00	2.29167	55	2 days, 23:00:00	18:00:00	5 days, 6:00:00	neg	BALD	2	15000	neg
154	DENV1	3	acute dengue infection	secondary	DHF II	8	2008-03-11 09:00:00	2.29167	55	3 days, 17:00:00	6:00:00	6 days, 0:00:00	neg	BALD	2	15000	neg
154	DENV1	3	acute dengue infection	secondary	DHF II	9	2008-03-11 15:00:00	2.29167	55	3 days, 23:00:00	18:00:00	6 days, 6:00:00	neg	BALD	2	15000	neg
154	DENV1	3	acute dengue infection	secondary	DHF II	10	2008-03-12 09:00:00	2.29167	55	4 days, 17:00:00	8 days, 0:00:00	7 days, 0:00:00	neg	BALD	2	15000	neg
154	DENV1	3	acute dengue infection	secondary	DHF II	11	2008-03-20 09:00:00	2.29167	55	12 days, 17:00:00	0:00:00	15 days, 0:00:00	neg	FUS	FUS	FUS	FUS
155	neg		neg	neg	neg	1	2008-03-14 16:00:00	0.791667	19	0:00:00	17:00:00	19:00:00	neg	N/A	N/A	N/A	neg
155	neg		neg	neg	neg	2	2008-03-15 09:00:00	0.791667	19	17:00:00	6:00:00	1 day, 12:00:00	N/A	N/A	N/A	N/A	N/A
155	neg		neg	neg	neg	3	2008-03-15 15:00:00	0.791667	19	23:00:00	18:00:00	1 day, 18:00:00	N/A	N/A	N/A	N/A	N/A
155	neg		neg	neg	neg	4	2008-03-16 09:00:00	0.791667	19	1 day, 17:00:00	6:00:00	2 days, 12:00:00	N/A	N/A	N/A	N/A	N/A
155	neg		neg	neg	neg	5	2008-03-16 15:00:00	0.791667	19	1 day, 23:00:00	18:00:00	2 days, 18:00:00	N/A	N/A	N/A	N/A	N/A
155	neg		neg	neg	neg	6	2008-03-17 09:00:00	0.791667	19	2 days, 17:00:00	6:00:00	3 days, 12:00:00	N/A	N/A	N/A	N/A	N/A
155	neg		neg	neg	neg	7	2008-03-17 15:00:00	0.791667	19	2 days, 23:00:00	18:00:00	3 days, 18:00:00	N/A	N/A	N/A	N/A	N/A
155	neg		neg	neg	neg	8	2008-03-18 09:00:00	0.791667	19	3 days, 17:00:00	6:00:00	4 days, 12:00:00	N/A	N/A	N/A	N/A	N/A
155	neg		neg	neg	neg	9	2008-03-18 15:00:00	0.791667	19	3 days, 23:00:00	18:00:00	4 days, 18:00:00	N/A	N/A	N/A	N/A	N/A
155	neg		neg	neg	neg	10	2008-03-19 09:00:00	0.791667	19	4 days, 17:00:00	0:00:00	5 days, 12:00:00	N/A	N/A	N/A	N/A	N/A
156	DENV1	6	acute dengue infection	secondary	DF	1	2008-03-17 15:00:00	2	48	0:00:00	18:00:00	2 days, 0:00:00	pos	3481500000	2	15000	pos
156	DENV1	6	acute dengue infection	secondary	DF	2	2008-03-18 09:00:00	2	48	18:00:00	6:00:00	2 days, 18:00:00	pos	151800000	2	15000	pos
156	DENV1	6	acute dengue infection	secondary	DF	3	2008-03-18 15:00:00	2	48	1 day, 0:00:00	18:00:00	3 days, 0:00:00	pos	378900000	2	15000	pos
156	DENV1	6	acute dengue infection	secondary	DF	4	2008-03-19 09:00:00	2	48	1 day, 18:00:00	6:00:00	3 days, 18:00:00	pos	5095500	2	15000	pos
156	DENV1	6	acute dengue infection	secondary	DF	5	2008-03-19 15:00:00	2	48	2 days, 0:00:00	18:00:00	4 days, 0:00:00	pos	2458500	2	15000	pos
156	DENV1	6	acute dengue infection	secondary	DF	6	2008-03-20 09:00:00	2	48	2 days, 18:00:00	6:00:00	4 days, 18:00:00	pos	236550	2	15000	pos
156	DENV1	6	acute dengue infection	secondary	DF	7	2008-03-20 15:00:00	2	48	3 days, 0:00:00	18:00:00	5 days, 0:00:00	pos	91515	2	15000	pos
156	DENV1	6	acute dengue infection	secondary	DF	8	2008-03-21 09:00:00	2	48	3 days, 18:00:00	6:00:00	5 days, 18:00:00	pos	16080	2	15000	pos
156	DENV1	6	acute dengue infection	secondary	DF	9	2008-03-21 15:00:00	2	48	4 days, 0:00:00	18:00:00	6 days, 0:00:00	pos	BALD	2	15000	neg
156	DENV1	6	acute dengue infection	secondary	DF	10	2008-03-22 09:00:00	2	48	4 days, 18:00:00	0:00:00	6 days, 18:00:00	pos	BALD	2	15000	neg
157	neg		neg	neg	neg	1	2008-03-18 09:00:00	1.25	30	0:00:00	6:00:00	1 day, 6:00:00	neg	N/A	N/A	N/A	neg
157	neg		neg	neg	neg	2	2008-03-18 15:00:00	1.25	30	6:00:00	18:00:00	1 day, 12:00:00	N/A	N/A	N/A	N/A	N/A
157	neg		neg	neg	neg	3	2008-03-19 09:00:00	1.25	30	1 day, 0:00:00	6:00:00	2 days, 6:00:00	N/A	N/A	N/A	N/A	N/A
157	neg		neg	neg	neg	4	2008-03-19 15:00:00	1.25	30	1 day, 6:00:00	18:00:00	2 days, 12:00:00	N/A	N/A	N/A	N/A	N/A
157	neg		neg	neg	neg	5	2008-03-20 09:00:00	1.25	30	2 days, 0:00:00	6:00:00	3 days, 6:00:00	N/A	N/A	N/A	N/A	N/A
157	neg		neg	neg	neg	6	2008-03-20 15:00:00	1.25	30	2 days, 6:00:00	18:00:00	3 days, 12:00:00	N/A	N/A	N/A	N/A	N/A
157	neg		neg	neg	neg	7	2008-03-21 09:00:00	1.25	30	3 days, 0:00:00	10 days, 0:00:00	4 days, 6:00:00	N/A	N/A	N/A	N/A	N/A
157	neg		neg	neg	neg	8	2008-03-31 09:00:00	1.25	30	13 days, 0:00:00	0:00:00	14 days, 6:00:00	N/A	N/A	N/A	N/A	N/A
158	DENV1	4	acute dengue infection	secondary	DHF II	1	2008-03-21 09:45:00	1.54167	37	0:00:00	5:15:00	1 day, 13:00:00	pos	33825000000	2	15000	pos
158	DENV1	4	acute dengue infection	secondary	DHF II	2	2008-03-21 15:00:00	1.54167	37	5:15:00	18:00:00	1 day, 18:15:00	pos	30060000000	2	15000	pos
158	DENV1	4	acute dengue infection	secondary	DHF II	3	2008-03-22 09:00:00	1.54167	37	23:15:00	6:00:00	2 days, 12:15:00	pos	33885000000	2	15000	pos
158	DENV1	4	acute dengue infection	secondary	DHF II	4	2008-03-22 15:00:00	1.54167	37	1 day, 5:15:00	18:00:00	2 days, 18:15:00	pos	16335000000	2	15000	pos
158	DENV1	4	acute dengue infection	secondary	DHF II	5	2008-03-23 09:00:00	1.54167	37	1 day, 23:15:00	6:00:00	3 days, 12:15:00	pos	1774500000	2	15000	pos
158	DENV1	4	acute dengue infection	secondary	DHF II	6	2008-03-23 15:00:00	1.54167	37	2 days, 5:15:00	18:00:00	3 days, 18:15:00	pos	617250000	2	15000	pos
158	DENV1	4	acute dengue infection	secondary	DHF II	7	2008-03-24 09:00:00	1.54167	37	2 days, 23:15:00	6:00:00	4 days, 12:15:00	pos	111375000	2	15000	pos
158	DENV1	4	acute dengue infection	secondary	DHF II	8	2008-03-24 15:00:00	1.54167	37	3 days, 5:15:00	18:00:00	4 days, 18:15:00	pos	32910000	2	15000	pos
158	DENV1	4	acute dengue infection	secondary	DHF II	9	2008-03-25 09:00:00	1.54167	37	3 days, 23:15:00	6:00:00	5 days, 12:15:00	pos	55635	2	15000	pos
158	DENV1	4	acute dengue infection	secondary	DHF II	10	2008-03-25 15:00:00	1.54167	37	4 days, 5:15:00	18:00:00	5 days, 18:15:00	pos	54990	2	15000	pos
158	DENV1	4	acute dengue infection	secondary	DHF II	11	2008-03-26 09:00:00	1.54167	37	4 days, 23:15:00	6:00:00	6 days, 12:15:00	neg	BALD	2	15000	neg
158	DENV1	4	acute dengue infection	secondary	DHF II	12	2008-03-26 15:00:00	1.54167	37	5 days, 5:15:00	6 days, 23:00:00	6 days, 18:15:00	neg	BALD	2	15000	neg
158	DENV1	4	acute dengue infection	secondary	DHF II	13	2008-04-02 14:00:00	1.54167	37	12 days, 4:15:00	0:00:00	13 days, 17:15:00	neg	FUS	FUS	FUS	FUS
159	neg		neg	neg	neg	1	2008-03-21 15:00:00	2.1875	52.5	0:00:00	18:00:00	2 days, 4:30:00	neg	N/A	N/A	N/A	neg
159	neg		neg	neg	neg	2	2008-03-22 09:00:00	2.1875	52.5	18:00:00	6:00:00	2 days, 22:30:00	N/A	N/A	N/A	N/A	N/A
159	neg		neg	neg	neg	3	2008-03-22 15:00:00	2.1875	52.5	1 day, 0:00:00	18:00:00	3 days, 4:30:00	N/A	N/A	N/A	N/A	N/A
159	neg		neg	neg	neg	4	2008-03-23 09:00:00	2.1875	52.5	1 day, 18:00:00	6:00:00	3 days, 22:30:00	N/A	N/A	N/A	N/A	N/A
159	neg		neg	neg	neg	5	2008-03-23 15:00:00	2.1875	52.5	2 days, 0:00:00	18:00:00	4 days, 4:30:00	N/A	N/A	N/A	N/A	N/A
159	neg		neg	neg	neg	6	2008-03-24 09:00:00	2.1875	52.5	2 days, 18:00:00	6:00:00	4 days, 22:30:00	N/A	N/A	N/A	N/A	N/A
159	neg		neg	neg	neg	7	2008-03-24 15:00:00	2.1875	52.5	3 days, 0:00:00	18:00:00	5 days, 4:30:00	N/A	N/A	N/A	N/A	N/A
159	neg		neg	neg	neg	8	2008-03-25 09:00:00	2.1875	52.5	3 days, 18:00:00	6:30:00	5 days, 22:30:00	N/A	N/A	N/A	N/A	N/A
159	neg		neg	neg	neg	9	2008-03-25 15:30:00	2.1875	52.5	4 days, 0:30:00	0:00:00	6 days, 5:00:00	N/A	N/A	N/A	N/A	N/A
160	DENV3		acute dengue infection	secondary	DHF II	1	2008-03-21 15:00:00	2.375	57	0:00:00	18:00:00	2 days, 9:00:00	pos	4671000000	2	15000	pos
160	DENV3		acute dengue infection	secondary	DHF II	2	2008-03-22 09:00:00	2.375	57	18:00:00	6:00:00	3 days, 3:00:00	pos	251400000	2	15000	pos
160	DENV3		acute dengue infection	secondary	DHF II	3	2008-03-22 15:00:00	2.375	57	1 day, 0:00:00	18:00:00	3 days, 9:00:00	pos	176850000	2	15000	pos
160	DENV3		acute dengue infection	secondary	DHF II	4	2008-03-23 09:00:00	2.375	57	1 day, 18:00:00	6:00:00	4 days, 3:00:00	pos	34710000	1	1500	pos
160	DENV3		acute dengue infection	secondary	DHF II	5	2008-03-23 15:00:00	2.375	57	2 days, 0:00:00	18:00:00	4 days, 9:00:00	pos	5340000	2	15000	pos
160	DENV3		acute dengue infection	secondary	DHF II	6	2008-03-24 09:00:00	2.375	57	2 days, 18:00:00	6:00:00	5 days, 3:00:00	pos	BALD	2	15000	neg
160	DENV3		acute dengue infection	secondary	DHF II	7	2008-03-24 15:00:00	2.375	57	3 days, 0:00:00	18:00:00	5 days, 9:00:00	neg	7888.5	1	1500	pos
160	DENV3		acute dengue infection	secondary	DHF II	8	2008-03-25 09:00:00	2.375	57	3 days, 18:00:00	6:00:00	6 days, 3:00:00	pos	BALD	2	15000	neg
160	DENV3		acute dengue infection	secondary	DHF II	9	2008-03-25 15:00:00	2.375	57	4 days, 0:00:00	18:00:00	6 days, 9:00:00	neg	BALD	2	15000	neg
160	DENV3		acute dengue infection	secondary	DHF II	10	2008-03-26 09:00:00	2.375	57	4 days, 18:00:00	8 days, 6:00:00	7 days, 3:00:00	neg	BALD	2	15000	neg
160	DENV3		acute dengue infection	secondary	DHF II	11	2008-04-03 15:00:00	2.375	57	13 days, 0:00:00	0:00:00	15 days, 9:00:00	neg	FUS	FUS	FUS	FUS
161	neg		neg	neg	neg	1	2008-03-21 16:00:00	2.29167	55	0:00:00	17:00:00	2 days, 7:00:00	neg	N/A	N/A	N/A	neg
161	neg		neg	neg	neg	2	2008-03-22 09:00:00	2.29167	55	17:00:00	6:00:00	3 days, 0:00:00	N/A	N/A	N/A	N/A	N/A
161	neg		neg	neg	neg	3	2008-03-22 15:00:00	2.29167	55	23:00:00	18:00:00	3 days, 6:00:00	N/A	N/A	N/A	N/A	N/A
161	neg		neg	neg	neg	4	2008-03-23 09:00:00	2.29167	55	1 day, 17:00:00	6:00:00	4 days, 0:00:00	N/A	N/A	N/A	N/A	N/A
161	neg		neg	neg	neg	5	2008-03-23 15:00:00	2.29167	55	1 day, 23:00:00	18:00:00	4 days, 6:00:00	N/A	N/A	N/A	N/A	N/A
161	neg		neg	neg	neg	6	2008-03-24 09:00:00	2.29167	55	2 days, 17:00:00	6:00:00	5 days, 0:00:00	N/A	N/A	N/A	N/A	N/A
161	neg		neg	neg	neg	7	2008-03-24 15:00:00	2.29167	55	2 days, 23:00:00	18:00:00	5 days, 6:00:00	N/A	N/A	N/A	N/A	N/A
161	neg		neg	neg	neg	8	2008-03-25 09:00:00	2.29167	55	3 days, 17:00:00	6:30:00	6 days, 0:00:00	N/A	N/A	N/A	N/A	N/A
161	neg		neg	neg	neg	9	2008-03-25 15:30:00	2.29167	55	3 days, 23:30:00	17:30:00	6 days, 6:30:00	N/A	N/A	N/A	N/A	N/A
161	neg		neg	neg	neg	10	2008-03-26 09:00:00	2.29167	55	4 days, 17:00:00	6 days, 0:00:00	7 days, 0:00:00	N/A	N/A	N/A	N/A	N/A
161	neg		neg	neg	neg	11	2008-04-01 09:00:00	2.29167	55	10 days, 17:00:00	0:00:00	13 days, 0:00:00	N/A	N/A	N/A	N/A	N/A
162	DENV1	3	acute dengue infection	secondary	DHF II	1	2008-03-24 15:00:00	2.41667	58	0:00:00	18:00:00	2 days, 10:00:00	pos	12441000000	2	15000	pos
162	DENV1	3	acute dengue infection	secondary	DHF II	2	2008-03-25 09:00:00	2.41667	58	18:00:00	6:00:00	3 days, 4:00:00	pos	610800000	2	15000	pos
162	DENV1	3	acute dengue infection	secondary	DHF II	3	2008-03-25 15:00:00	2.41667	58	1 day, 0:00:00	18:00:00	3 days, 10:00:00	pos	101025000	2	15000	pos
162	DENV1	3	acute dengue infection	secondary	DHF II	4	2008-03-26 09:00:00	2.41667	58	1 day, 18:00:00	6:00:00	4 days, 4:00:00	pos	494250	2	15000	pos
162	DENV1	3	acute dengue infection	secondary	DHF II	5	2008-03-26 15:00:00	2.41667	58	2 days, 0:00:00	18:00:00	4 days, 10:00:00	pos	122025	2	15000	pos
162	DENV1	3	acute dengue infection	secondary	DHF II	6	2008-03-27 09:00:00	2.41667	58	2 days, 18:00:00	6:00:00	5 days, 4:00:00	pos	31875	2	15000	pos
162	DENV1	3	acute dengue infection	secondary	DHF II	7	2008-03-27 15:00:00	2.41667	58	3 days, 0:00:00	18:00:00	5 days, 10:00:00	pos	45510	2	15000	pos
162	DENV1	3	acute dengue infection	secondary	DHF II	8	2008-03-28 09:00:00	2.41667	58	3 days, 18:00:00	6:00:00	6 days, 4:00:00	pos	35625	2	15000	pos
162	DENV1	3	acute dengue infection	secondary	DHF II	9	2008-03-28 15:00:00	2.41667	58	4 days, 0:00:00	6 days, 17:00:00	6 days, 10:00:00	pos	BALD	2	15000	neg
162	DENV1	3	acute dengue infection	secondary	DHF II	10	2008-04-04 08:00:00	2.41667	58	10 days, 17:00:00	0:00:00	13 days, 3:00:00	pos	FUS	FUS	FUS	FUS
163	neg		neg	neg	neg	1	2008-03-28 15:00:00	2.20833	53	0:00:00	18:30:00	2 days, 5:00:00	neg	N/A	N/A	N/A	neg
163	neg		neg	neg	neg	2	2008-03-29 09:30:00	2.20833	53	18:30:00	5:30:00	2 days, 23:30:00	N/A	N/A	N/A	N/A	N/A
163	neg		neg	neg	neg	3	2008-03-29 15:00:00	2.20833	53	1 day, 0:00:00	18:00:00	3 days, 5:00:00	N/A	N/A	N/A	N/A	N/A
163	neg		neg	neg	neg	4	2008-03-30 09:00:00	2.20833	53	1 day, 18:00:00	6:00:00	3 days, 23:00:00	N/A	N/A	N/A	N/A	N/A
163	neg		neg	neg	neg	5	2008-03-30 15:00:00	2.20833	53	2 days, 0:00:00	18:00:00	4 days, 5:00:00	N/A	N/A	N/A	N/A	N/A
163	neg		neg	neg	neg	6	2008-03-31 09:00:00	2.20833	53	2 days, 18:00:00	1 day, 0:00:00	4 days, 23:00:00	N/A	N/A	N/A	N/A	N/A
163	neg		neg	neg	neg	7	2008-04-01 09:00:00	2.20833	53	3 days, 18:00:00	6:00:00	5 days, 23:00:00	N/A	N/A	N/A	N/A	N/A
163	neg		neg	neg	neg	8	2008-04-01 15:00:00	2.20833	53	4 days, 0:00:00	18:00:00	6 days, 5:00:00	N/A	N/A	N/A	N/A	N/A
163	neg		neg	neg	neg	9	2008-04-02 09:00:00	2.20833	53	4 days, 18:00:00	6:00:00	6 days, 23:00:00	N/A	N/A	N/A	N/A	N/A
163	neg		neg	neg	neg	10	2008-04-02 15:00:00	2.20833	53	5 days, 0:00:00	8 days, 23:00:00	7 days, 5:00:00	N/A	N/A	N/A	N/A	N/A
163	neg		neg	neg	neg	11	2008-04-11 14:00:00	2.20833	53	13 days, 23:00:00	0:00:00	16 days, 4:00:00	N/A	N/A	N/A	N/A	N/A
164	DENV2		acute dengue infection	secondary	DHF II	1	2008-04-01 15:00:00	2.52083	60.5	0:00:00	18:00:00	2 days, 12:30:00	neg	165600	1	1500	pos
164	DENV2		acute dengue infection	secondary	DHF II	2	2008-04-02 09:00:00	2.52083	60.5	18:00:00	6:00:00	3 days, 6:30:00	neg	BALD	1	1500	neg
164	DENV2		acute dengue infection	secondary	DHF II	3	2008-04-02 15:00:00	2.52083	60.5	1 day, 0:00:00	18:00:00	3 days, 12:30:00	neg	1654.5	1	1500	pos
164	DENV2		acute dengue infection	secondary	DHF II	4	2008-04-03 09:00:00	2.52083	60.5	1 day, 18:00:00	6:00:00	4 days, 6:30:00	neg	BALD	1	1500	neg
164	DENV2		acute dengue infection	secondary	DHF II	5	2008-04-03 15:00:00	2.52083	60.5	2 days, 0:00:00	18:00:00	4 days, 12:30:00	neg	BALD	1	1500	neg
164	DENV2		acute dengue infection	secondary	DHF II	6	2008-04-04 09:00:00	2.52083	60.5	2 days, 18:00:00	6:00:00	5 days, 6:30:00	neg	BALD	1	1500	neg
164	DENV2		acute dengue infection	secondary	DHF II	7	2008-04-04 15:00:00	2.52083	60.5	3 days, 0:00:00	18:00:00	5 days, 12:30:00	neg	BALD	1	1500	neg
164	DENV2		acute dengue infection	secondary	DHF II	8	2008-04-05 09:00:00	2.52083	60.5	3 days, 18:00:00	6:00:00	6 days, 6:30:00	neg	BALD	1	1500	neg
164	DENV2		acute dengue infection	secondary	DHF II	9	2008-04-05 15:00:00	2.52083	60.5	4 days, 0:00:00	18:00:00	6 days, 12:30:00	neg	BALD	1	1500	neg
164	DENV2		acute dengue infection	secondary	DHF II	10	2008-04-06 09:00:00	2.52083	60.5	4 days, 18:00:00	8 days, 0:00:00	7 days, 6:30:00	neg	BALD	1	1500	neg
164	DENV2		acute dengue infection	secondary	DHF II	11	2008-04-14 09:00:00	2.52083	60.5	12 days, 18:00:00	0:00:00	15 days, 6:30:00	neg	FUS	FUS	FUS	FUS
165	DENV1	3	acute dengue infection	secondary	DF	1	2008-04-02 09:00:00	2.20833	53	0:00:00	6:00:00	2 days, 5:00:00	pos	4687500000	2	15000	pos
165	DENV1	3	acute dengue infection	secondary	DF	2	2008-04-02 15:00:00	2.20833	53	6:00:00	18:00:00	2 days, 11:00:00	pos	7464000000	2	15000	pos
165	DENV1	3	acute dengue infection	secondary	DF	3	2008-04-03 09:00:00	2.20833	53	1 day, 0:00:00	6:00:00	3 days, 5:00:00	pos	410400000	2	15000	pos
165	DENV1	3	acute dengue infection	secondary	DF	4	2008-04-03 15:00:00	2.20833	53	1 day, 6:00:00	18:00:00	3 days, 11:00:00	pos	146145000	2	15000	pos
165	DENV1	3	acute dengue infection	secondary	DF	5	2008-04-04 09:00:00	2.20833	53	2 days, 0:00:00	6:00:00	4 days, 5:00:00	neg	197400	2	15000	pos
165	DENV1	3	acute dengue infection	secondary	DF	6	2008-04-04 15:00:00	2.20833	53	2 days, 6:00:00	18:00:00	4 days, 11:00:00	neg	75195	2	15000	pos
165	DENV1	3	acute dengue infection	secondary	DF	7	2008-04-05 09:00:00	2.20833	53	3 days, 0:00:00	6:00:00	5 days, 5:00:00	neg	BALD	2	15000	neg
165	DENV1	3	acute dengue infection	secondary	DF	8	2008-04-05 15:00:00	2.20833	53	3 days, 6:00:00	18:00:00	5 days, 11:00:00	neg	BALD	2	15000	neg
165	DENV1	3	acute dengue infection	secondary	DF	9	2008-04-06 09:00:00	2.20833	53	4 days, 0:00:00	6:00:00	6 days, 5:00:00	neg	BALD	2	15000	neg
165	DENV1	3	acute dengue infection	secondary	DF	10	2008-04-06 15:00:00	2.20833	53	4 days, 6:00:00	18:00:00	6 days, 11:00:00	neg	BALD	2	15000	neg
165	DENV1	3	acute dengue infection	secondary	DF	11	2008-04-07 09:00:00	2.20833	53	5 days, 0:00:00	6:00:00	7 days, 5:00:00	neg	BALD	2	15000	neg
165	DENV1	3	acute dengue infection	secondary	DF	12	2008-04-07 15:00:00	2.20833	53	5 days, 6:00:00	0:00:00	7 days, 11:00:00	neg	BALD	2	15000	neg
166	neg		neg	neg	neg	1	2008-04-08 15:00:00	2.41667	58	0:00:00	18:00:00	2 days, 10:00:00	neg	N/A	N/A	N/A	neg
166	neg		neg	neg	neg	2	2008-04-09 09:00:00	2.41667	58	18:00:00	6:00:00	3 days, 4:00:00	N/A	N/A	N/A	N/A	N/A
166	neg		neg	neg	neg	3	2008-04-09 15:00:00	2.41667	58	1 day, 0:00:00	18:00:00	3 days, 10:00:00	N/A	N/A	N/A	N/A	N/A
166	neg		neg	neg	neg	4	2008-04-10 09:00:00	2.41667	58	1 day, 18:00:00	6:00:00	4 days, 4:00:00	N/A	N/A	N/A	N/A	N/A
166	neg		neg	neg	neg	5	2008-04-10 15:00:00	2.41667	58	2 days, 0:00:00	18:00:00	4 days, 10:00:00	N/A	N/A	N/A	N/A	N/A
166	neg		neg	neg	neg	6	2008-04-11 09:00:00	2.41667	58	2 days, 18:00:00	6:00:00	5 days, 4:00:00	N/A	N/A	N/A	N/A	N/A
166	neg		neg	neg	neg	7	2008-04-11 15:00:00	2.41667	58	3 days, 0:00:00	18:00:00	5 days, 10:00:00	N/A	N/A	N/A	N/A	N/A
166	neg		neg	neg	neg	8	2008-04-12 09:00:00	2.41667	58	3 days, 18:00:00	9 days, 0:00:00	6 days, 4:00:00	N/A	N/A	N/A	N/A	N/A
166	neg		neg	neg	neg	9	2008-04-21 09:00:00	2.41667	58	12 days, 18:00:00	0:00:00	15 days, 4:00:00	N/A	N/A	N/A	N/A	N/A
167	DENV1	3	acute dengue infection	secondary	DF	1	2008-04-09 09:00:00	0.395833	9.5	0:00:00	6:00:00	9:30:00	pos	740850000	2	15000	pos
167	DENV1	3	acute dengue infection	secondary	DF	2	2008-04-09 15:00:00	0.395833	9.5	6:00:00	18:00:00	15:30:00	pos	8427000000	2	15000	pos
167	DENV1	3	acute dengue infection	secondary	DF	3	2008-04-10 09:00:00	0.395833	9.5	1 day, 0:00:00	6:00:00	1 day, 9:30:00	pos	1644000000	2	15000	pos
167	DENV1	3	acute dengue infection	secondary	DF	4	2008-04-10 15:00:00	0.395833	9.5	1 day, 6:00:00	18:00:00	1 day, 15:30:00	pos	874200000	2	15000	pos
167	DENV1	3	acute dengue infection	secondary	DF	5	2008-04-11 09:00:00	0.395833	9.5	2 days, 0:00:00	6:00:00	2 days, 9:30:00	pos	30135000000	2	15000	pos
167	DENV1	3	acute dengue infection	secondary	DF	6	2008-04-11 15:00:00	0.395833	9.5	2 days, 6:00:00	18:00:00	2 days, 15:30:00	pos	12087000000	2	15000	pos
167	DENV1	3	acute dengue infection	secondary	DF	7	2008-04-12 09:00:00	0.395833	9.5	3 days, 0:00:00	6:00:00	3 days, 9:30:00	pos	1068450000	2	15000	pos
167	DENV1	3	acute dengue infection	secondary	DF	8	2008-04-12 15:00:00	0.395833	9.5	3 days, 6:00:00	18:00:00	3 days, 15:30:00	pos	335550000	2	15000	pos
167	DENV1	3	acute dengue infection	secondary	DF	9	2008-04-13 09:00:00	0.395833	9.5	4 days, 0:00:00	6:00:00	4 days, 9:30:00	pos	9775500	2	15000	pos
167	DENV1	3	acute dengue infection	secondary	DF	10	2008-04-13 15:00:00	0.395833	9.5	4 days, 6:00:00	18:00:00	4 days, 15:30:00	pos	280950	2	15000	pos
167	DENV1	3	acute dengue infection	secondary	DF	11	2008-04-14 09:00:00	0.395833	9.5	5 days, 0:00:00	0:00:00	5 days, 9:30:00	pos	18240	2	15000	pos
168	DENV1	3	acute dengue infection	secondary	DF	1	2008-04-11 09:00:00	2	48	0:00:00	6:00:00	2 days, 0:00:00	pos	528900000	2	15000	pos
168	DENV1	3	acute dengue infection	secondary	DF	2	2008-04-11 15:00:00	2	48	6:00:00	18:00:00	2 days, 6:00:00	pos	17460000000	2	15000	pos
168	DENV1	3	acute dengue infection	secondary	DF	3	2008-04-12 09:00:00	2	48	1 day, 0:00:00	6:00:00	3 days, 0:00:00	pos	3339000000	2	15000	pos
168	DENV1	3	acute dengue infection	secondary	DF	4	2008-04-12 15:00:00	2	48	1 day, 6:00:00	18:00:00	3 days, 6:00:00	pos	483300000	2	15000	pos
168	DENV1	3	acute dengue infection	secondary	DF	5	2008-04-13 09:00:00	2	48	2 days, 0:00:00	6:00:00	4 days, 0:00:00	pos	154200000	2	15000	pos
168	DENV1	3	acute dengue infection	secondary	DF	6	2008-04-13 15:00:00	2	48	2 days, 6:00:00	18:00:00	4 days, 6:00:00	pos	49035000	2	15000	pos
168	DENV1	3	acute dengue infection	secondary	DF	7	2008-04-14 09:00:00	2	48	3 days, 0:00:00	6:00:00	5 days, 0:00:00	neg	79095	2	15000	pos
168	DENV1	3	acute dengue infection	secondary	DF	8	2008-04-14 15:00:00	2	48	3 days, 6:00:00	18:00:00	5 days, 6:00:00	neg	38535	2	15000	pos
168	DENV1	3	acute dengue infection	secondary	DF	9	2008-04-15 09:00:00	2	48	4 days, 0:00:00	6:00:00	6 days, 0:00:00	neg	BALD	2	15000	neg
168	DENV1	3	acute dengue infection	secondary	DF	10	2008-04-15 15:00:00	2	48	4 days, 6:00:00	18:00:00	6 days, 6:00:00	neg	17955	2	15000	pos
168	DENV1	3	acute dengue infection	secondary	DF	11	2008-04-16 09:00:00	2	48	5 days, 0:00:00	8 days, 1:00:00	7 days, 0:00:00	neg	BALD	2	15000	neg
168	DENV1	3	acute dengue infection	secondary	DF	12	2008-04-24 10:00:00	2	48	13 days, 1:00:00	0:00:00	15 days, 1:00:00	neg	FUS	FUS	FUS	FUS
169	DENV1		acute dengue infection	secondary	DF	1	2008-04-16 15:00:00	2.41667	58	0:00:00	18:00:00	2 days, 10:00:00	neg	105465000	2	15000	pos
169	DENV1		acute dengue infection	secondary	DF	2	2008-04-17 09:00:00	2.41667	58	18:00:00	6:00:00	3 days, 4:00:00	neg	3420000	2	15000	pos
169	DENV1		acute dengue infection	secondary	DF	3	2008-04-17 15:00:00	2.41667	58	1 day, 0:00:00	18:00:00	3 days, 10:00:00	neg	251700	2	15000	pos
169	DENV1		acute dengue infection	secondary	DF	4	2008-04-18 09:00:00	2.41667	58	1 day, 18:00:00	6:00:00	4 days, 4:00:00	neg	BALD	2	15000	neg
169	DENV1		acute dengue infection	secondary	DF	5	2008-04-18 15:00:00	2.41667	58	2 days, 0:00:00	18:00:00	4 days, 10:00:00	neg	BALD	2	15000	neg
169	DENV1		acute dengue infection	secondary	DF	6	2008-04-19 09:00:00	2.41667	58	2 days, 18:00:00	6:00:00	5 days, 4:00:00	neg	BALD	2	15000	neg
169	DENV1		acute dengue infection	secondary	DF	7	2008-04-19 15:00:00	2.41667	58	3 days, 0:00:00	18:00:00	5 days, 10:00:00	neg	BALD	2	15000	neg
169	DENV1		acute dengue infection	secondary	DF	8	2008-04-20 09:00:00	2.41667	58	3 days, 18:00:00	6:00:00	6 days, 4:00:00	neg	BALD	2	15000	neg
169	DENV1		acute dengue infection	secondary	DF	9	2008-04-20 15:00:00	2.41667	58	4 days, 0:00:00	18:00:00	6 days, 10:00:00	neg	BALD	2	15000	neg
169	DENV1		acute dengue infection	secondary	DF	10	2008-04-21 09:00:00	2.41667	58	4 days, 18:00:00	6:00:00	7 days, 4:00:00	neg	BALD	2	15000	neg
169	DENV1		acute dengue infection	secondary	DF	11	2008-04-21 15:00:00	2.41667	58	5 days, 0:00:00	7 days, 23:00:00	7 days, 10:00:00	neg	BALD	2	15000	neg
169	DENV1		acute dengue infection	secondary	DF	12	2008-04-29 14:00:00	2.41667	58	12 days, 23:00:00	0:00:00	15 days, 9:00:00	neg	FUS	FUS	FUS	FUS
170	DENV2		acute dengue infection	secondary	DF	1	2008-04-17 09:40:00	0.708333	17	0:00:00	23:20:00	17:00:00	neg	51120000	1	1500	pos
170	DENV2		acute dengue infection	secondary	DF	2	2008-04-18 09:00:00	0.708333	17	23:20:00	6:00:00	1 day, 16:20:00	neg	4047000	1	1500	pos
170	DENV2		acute dengue infection	secondary	DF	3	2008-04-18 15:00:00	0.708333	17	1 day, 5:20:00	18:00:00	1 day, 22:20:00	neg	978600	1	1500	pos
170	DENV2		acute dengue infection	secondary	DF	4	2008-04-19 09:00:00	0.708333	17	1 day, 23:20:00	6:00:00	2 days, 16:20:00	neg	3088.5	1	1500	pos
170	DENV2		acute dengue infection	secondary	DF	5	2008-04-19 15:00:00	0.708333	17	2 days, 5:20:00	18:00:00	2 days, 22:20:00	neg	BALD	1	1500	neg
170	DENV2		acute dengue infection	secondary	DF	6	2008-04-20 09:00:00	0.708333	17	2 days, 23:20:00	6:00:00	3 days, 16:20:00	neg	BALD	1	1500	neg
170	DENV2		acute dengue infection	secondary	DF	7	2008-04-20 15:00:00	0.708333	17	3 days, 5:20:00	18:00:00	3 days, 22:20:00	neg	BALD	1	1500	neg
170	DENV2		acute dengue infection	secondary	DF	8	2008-04-21 09:00:00	0.708333	17	3 days, 23:20:00	6:00:00	4 days, 16:20:00	neg	BALD	1	1500	neg
170	DENV2		acute dengue infection	secondary	DF	9	2008-04-21 15:00:00	0.708333	17	4 days, 5:20:00	18:00:00	4 days, 22:20:00	neg	BALD	1	1500	neg
170	DENV2		acute dengue infection	secondary	DF	10	2008-04-22 09:00:00	0.708333	17	4 days, 23:20:00	10 days, 0:00:00	5 days, 16:20:00	neg	BALD	1	1500	neg
170	DENV2		acute dengue infection	secondary	DF	11	2008-05-02 09:00:00	0.708333	17	14 days, 23:20:00	0:00:00	15 days, 16:20:00	neg	FUS	FUS	FUS	FUS
171	DENV1	6	acute dengue infection	secondary	DF	1	2008-04-17 15:00:00	1.91667	46	0:00:00	18:00:00	1 day, 22:00:00	pos	14865000000	2	15000	pos
171	DENV1	6	acute dengue infection	secondary	DF	2	2008-04-18 09:00:00	1.91667	46	18:00:00	6:00:00	2 days, 16:00:00	pos	61035000000	2	15000	pos
171	DENV1	6	acute dengue infection	secondary	DF	3	2008-04-18 15:00:00	1.91667	46	1 day, 0:00:00	18:00:00	2 days, 22:00:00	pos	30735000000	2	15000	pos
171	DENV1	6	acute dengue infection	secondary	DF	4	2008-04-19 09:00:00	1.91667	46	1 day, 18:00:00	6:00:00	3 days, 16:00:00	pos	27060000000	2	15000	pos
171	DENV1	6	acute dengue infection	secondary	DF	5	2008-04-19 15:00:00	1.91667	46	2 days, 0:00:00	18:00:00	3 days, 22:00:00	pos	2577000000	2	15000	pos
171	DENV1	6	acute dengue infection	secondary	DF	6	2008-04-20 09:00:00	1.91667	46	2 days, 18:00:00	6:00:00	4 days, 16:00:00	pos	243300000	2	15000	pos
171	DENV1	6	acute dengue infection	secondary	DF	7	2008-04-20 15:00:00	1.91667	46	3 days, 0:00:00	18:00:00	4 days, 22:00:00	pos	100350000	2	15000	pos
171	DENV1	6	acute dengue infection	secondary	DF	8	2008-04-21 09:00:00	1.91667	46	3 days, 18:00:00	6:00:00	5 days, 16:00:00	pos	373050	2	15000	pos
171	DENV1	6	acute dengue infection	secondary	DF	9	2008-04-21 15:00:00	1.91667	46	4 days, 0:00:00	18:00:00	5 days, 22:00:00	pos	292800	2	15000	pos
171	DENV1	6	acute dengue infection	secondary	DF	10	2008-04-22 09:00:00	1.91667	46	4 days, 18:00:00	6:00:00	6 days, 16:00:00	pos	41475	2	15000	pos
171	DENV1	6	acute dengue infection	secondary	DF	11	2008-04-22 15:00:00	1.91667	46	5 days, 0:00:00	18:00:00	6 days, 22:00:00	pos	27075	2	15000	pos
171	DENV1	6	acute dengue infection	secondary	DF	12	2008-04-23 09:00:00	1.91667	46	5 days, 18:00:00	6:00:00	7 days, 16:00:00	pos	BALD	2	15000	neg
171	DENV1	6	acute dengue infection	secondary	DF	13	2008-04-23 15:00:00	1.91667	46	6 days, 0:00:00	8 days, 18:00:00	7 days, 22:00:00	pos	BALD	2	15000	neg
171	DENV1	6	acute dengue infection	secondary	DF	14	2008-05-02 09:00:00	1.91667	46	14 days, 18:00:00	0:00:00	16 days, 16:00:00	neg	FUS	FUS	FUS	FUS
172	DENV1	4	acute dengue infection	secondary	DF	1	2008-04-17 15:00:00	1.79167	43	0:00:00	18:00:00	1 day, 19:00:00	pos	4906500000	2	15000	pos
172	DENV1	4	acute dengue infection	secondary	DF	2	2008-04-18 09:00:00	1.79167	43	18:00:00	6:00:00	2 days, 13:00:00	pos	3807000000	2	15000	pos
172	DENV1	4	acute dengue infection	secondary	DF	3	2008-04-18 15:00:00	1.79167	43	1 day, 0:00:00	18:00:00	2 days, 19:00:00	pos	1164450000	2	15000	pos
172	DENV1	4	acute dengue infection	secondary	DF	4	2008-04-19 09:00:00	1.79167	43	1 day, 18:00:00	6:00:00	3 days, 13:00:00	pos	334950000	2	15000	pos
172	DENV1	4	acute dengue infection	secondary	DF	5	2008-04-19 15:00:00	1.79167	43	2 days, 0:00:00	18:00:00	3 days, 19:00:00	pos	318300000	2	15000	pos
172	DENV1	4	acute dengue infection	secondary	DF	6	2008-04-20 09:00:00	1.79167	43	2 days, 18:00:00	6:00:00	4 days, 13:00:00	pos	3439500	2	15000	pos
172	DENV1	4	acute dengue infection	secondary	DF	7	2008-04-20 15:00:00	1.79167	43	3 days, 0:00:00	18:00:00	4 days, 19:00:00	pos	333750	2	15000	pos
172	DENV1	4	acute dengue infection	secondary	DF	8	2008-04-21 09:00:00	1.79167	43	3 days, 18:00:00	6:00:00	5 days, 13:00:00	neg	68520	2	15000	pos
172	DENV1	4	acute dengue infection	secondary	DF	9	2008-04-21 15:00:00	1.79167	43	4 days, 0:00:00	18:00:00	5 days, 19:00:00	pos	24780	2	15000	pos
172	DENV1	4	acute dengue infection	secondary	DF	10	2008-04-22 09:00:00	1.79167	43	4 days, 18:00:00	10 days, 0:00:00	6 days, 13:00:00	pos	BALD	2	15000	neg
172	DENV1	4	acute dengue infection	secondary	DF	11	2008-05-02 09:00:00	1.79167	43	14 days, 18:00:00	0:00:00	16 days, 13:00:00	neg	FUS	FUS	FUS	FUS
173	neg		neg	neg	neg	1	2008-04-17 15:00:00	1.20833	29	0:00:00	18:00:00	1 day, 5:00:00	neg	N/A	N/A	N/A	neg
173	neg		neg	neg	neg	2	2008-04-18 09:00:00	1.20833	29	18:00:00	6:00:00	1 day, 23:00:00	N/A	N/A	N/A	N/A	N/A
173	neg		neg	neg	neg	3	2008-04-18 15:00:00	1.20833	29	1 day, 0:00:00	18:00:00	2 days, 5:00:00	N/A	N/A	N/A	N/A	N/A
173	neg		neg	neg	neg	4	2008-04-19 09:00:00	1.20833	29	1 day, 18:00:00	6:00:00	2 days, 23:00:00	N/A	N/A	N/A	N/A	N/A
173	neg		neg	neg	neg	5	2008-04-19 15:00:00	1.20833	29	2 days, 0:00:00	18:00:00	3 days, 5:00:00	N/A	N/A	N/A	N/A	N/A
173	neg		neg	neg	neg	6	2008-04-20 09:00:00	1.20833	29	2 days, 18:00:00	6:00:00	3 days, 23:00:00	N/A	N/A	N/A	N/A	N/A
173	neg		neg	neg	neg	7	2008-04-20 15:00:00	1.20833	29	3 days, 0:00:00	18:00:00	4 days, 5:00:00	N/A	N/A	N/A	N/A	N/A
173	neg		neg	neg	neg	8	2008-04-21 09:00:00	1.20833	29	3 days, 18:00:00	6:00:00	4 days, 23:00:00	N/A	N/A	N/A	N/A	N/A
173	neg		neg	neg	neg	9	2008-04-21 15:00:00	1.20833	29	4 days, 0:00:00	13 days, 18:00:00	5 days, 5:00:00	N/A	N/A	N/A	N/A	N/A
173	neg		neg	neg	neg	10	2008-05-05 09:00:00	1.20833	29	17 days, 18:00:00	0:00:00	18 days, 23:00:00	N/A	N/A	N/A	N/A	N/A
174	DENV1	6	acute dengue infection	secondary	DF	1	2008-04-21 15:00:00	1.75	42	0:00:00	18:00:00	1 day, 18:00:00	pos	14098500000	2	15000	pos
174	DENV1	6	acute dengue infection	secondary	DF	2	2008-04-22 09:00:00	1.75	42	18:00:00	6:00:00	2 days, 12:00:00	pos	35670000000	2	15000	pos
174	DENV1	6	acute dengue infection	secondary	DF	3	2008-04-22 15:00:00	1.75	42	1 day, 0:00:00	18:00:00	2 days, 18:00:00	pos	11469000000	2	15000	pos
174	DENV1	6	acute dengue infection	secondary	DF	4	2008-04-23 09:00:00	1.75	42	1 day, 18:00:00	6:00:00	3 days, 12:00:00	neg	85650000	2	15000	pos
174	DENV1	6	acute dengue infection	secondary	DF	5	2008-04-23 15:00:00	1.75	42	2 days, 0:00:00	18:00:00	3 days, 18:00:00	pos	12348000	2	15000	pos
174	DENV1	6	acute dengue infection	secondary	DF	6	2008-04-24 09:00:00	1.75	42	2 days, 18:00:00	6:00:00	4 days, 12:00:00	neg	18090	2	15000	pos
174	DENV1	6	acute dengue infection	secondary	DF	7	2008-04-24 15:00:00	1.75	42	3 days, 0:00:00	18:00:00	4 days, 18:00:00	neg	BALD	2	15000	neg
174	DENV1	6	acute dengue infection	secondary	DF	8	2008-04-25 09:00:00	1.75	42	3 days, 18:00:00	10 days, 0:00:00	5 days, 12:00:00	neg	BALD	2	15000	neg
174	DENV1	6	acute dengue infection	secondary	DF	9	2008-05-05 09:00:00	1.75	42	13 days, 18:00:00	0:00:00	15 days, 12:00:00	neg	FUS	FUS	FUS	FUS
175	DENV1	3	acute dengue infection	secondary	DF	1	2008-04-22 09:00:00	1	24	0:00:00	6:00:00	1 day, 0:00:00	pos	8773500000	2	15000	pos
175	DENV1	3	acute dengue infection	secondary	DF	2	2008-04-22 15:00:00	1	24	6:00:00	18:00:00	1 day, 6:00:00	pos	22635000000	2	15000	pos
175	DENV1	3	acute dengue infection	secondary	DF	3	2008-04-23 09:00:00	1	24	1 day, 0:00:00	6:00:00	2 days, 0:00:00	pos	21795000000	2	15000	pos
175	DENV1	3	acute dengue infection	secondary	DF	4	2008-04-23 15:00:00	1	24	1 day, 6:00:00	18:00:00	2 days, 6:00:00	pos	24165000000	2	15000	pos
175	DENV1	3	acute dengue infection	secondary	DF	5	2008-04-24 09:00:00	1	24	2 days, 0:00:00	6:00:00	3 days, 0:00:00	pos	15150000000	2	15000	pos
175	DENV1	3	acute dengue infection	secondary	DF	6	2008-04-24 15:00:00	1	24	2 days, 6:00:00	18:00:00	3 days, 6:00:00	pos	11146500000	2	15000	pos
175	DENV1	3	acute dengue infection	secondary	DF	7	2008-04-25 09:00:00	1	24	3 days, 0:00:00	6:00:00	4 days, 0:00:00	pos	289200000	2	15000	pos
175	DENV1	3	acute dengue infection	secondary	DF	8	2008-04-25 15:00:00	1	24	3 days, 6:00:00	18:00:00	4 days, 6:00:00	pos	133350000	2	15000	pos
175	DENV1	3	acute dengue infection	secondary	DF	9	2008-04-26 09:00:00	1	24	4 days, 0:00:00	6:00:00	5 days, 0:00:00	pos	461250	2	15000	pos
175	DENV1	3	acute dengue infection	secondary	DF	10	2008-04-26 15:00:00	1	24	4 days, 6:00:00	18:00:00	5 days, 6:00:00	pos	65820	2	15000	pos
175	DENV1	3	acute dengue infection	secondary	DF	11	2008-04-27 09:00:00	1	24	5 days, 0:00:00	1 day, 0:00:00	6 days, 0:00:00	pos	50280	2	15000	pos
175	DENV1	3	acute dengue infection	secondary	DF	12	2008-04-28 09:00:00	1	24	6 days, 0:00:00	6:00:00	7 days, 0:00:00	pos	BALD	2	15000	neg
175	DENV1	3	acute dengue infection	secondary	DF	13	2008-04-28 15:00:00	1	24	6 days, 6:00:00	6 days, 18:00:00	7 days, 6:00:00	pos	BALD	2	15000	neg
175	DENV1	3	acute dengue infection	secondary	DF	14	2008-05-05 09:00:00	1	24	13 days, 0:00:00	0:00:00	14 days, 0:00:00	neg	FUS	FUS	FUS	FUS
176	DENV1		acute dengue infection	secondary	DF	1	2008-04-23 15:00:00	1.70833	41	0:00:00	18:00:00	1 day, 17:00:00	neg	4800000	2	15000	pos
176	DENV1		acute dengue infection	secondary	DF	2	2008-04-24 09:00:00	1.70833	41	18:00:00	6:00:00	2 days, 11:00:00	neg	BALD	2	15000	neg
176	DENV1		acute dengue infection	secondary	DF	3	2008-04-24 15:00:00	1.70833	41	1 day, 0:00:00	18:00:00	2 days, 17:00:00	neg	BALD	2	15000	neg
176	DENV1		acute dengue infection	secondary	DF	4	2008-04-25 09:00:00	1.70833	41	1 day, 18:00:00	6:00:00	3 days, 11:00:00	neg	BALD	2	15000	neg
176	DENV1		acute dengue infection	secondary	DF	5	2008-04-25 15:00:00	1.70833	41	2 days, 0:00:00	18:00:00	3 days, 17:00:00	neg	BALD	2	15000	neg
176	DENV1		acute dengue infection	secondary	DF	6	2008-04-26 09:00:00	1.70833	41	2 days, 18:00:00	1 day, 0:00:00	4 days, 11:00:00	neg	BALD	2	15000	neg
176	DENV1		acute dengue infection	secondary	DF	7	2008-04-27 09:00:00	1.70833	41	3 days, 18:00:00	6:00:00	5 days, 11:00:00	neg	BALD	2	15000	neg
176	DENV1		acute dengue infection	secondary	DF	8	2008-04-27 15:00:00	1.70833	41	4 days, 0:00:00	18:00:00	5 days, 17:00:00	neg	BALD	2	15000	neg
176	DENV1		acute dengue infection	secondary	DF	9	2008-04-28 09:00:00	1.70833	41	4 days, 18:00:00	7 days, 23:00:00	6 days, 11:00:00	neg	BALD	2	15000	neg
176	DENV1		acute dengue infection	secondary	DF	10	2008-05-06 08:00:00	1.70833	41	12 days, 17:00:00	0:00:00	14 days, 10:00:00	neg	FUS	FUS	FUS	FUS
177	DENV1	3	acute dengue infection	secondary	DF	1	2008-04-24 09:00:00	1.875	45	0:00:00	6:00:00	1 day, 21:00:00	pos	16410000000	2	15000	pos
177	DENV1	3	acute dengue infection	secondary	DF	2	2008-04-24 15:00:00	1.875	45	6:00:00	18:00:00	2 days, 3:00:00	pos	35415000000	2	15000	pos
177	DENV1	3	acute dengue infection	secondary	DF	3	2008-04-25 09:00:00	1.875	45	1 day, 0:00:00	6:00:00	2 days, 21:00:00	pos	11784000000	2	15000	pos
177	DENV1	3	acute dengue infection	secondary	DF	4	2008-04-25 15:00:00	1.875	45	1 day, 6:00:00	18:00:00	3 days, 3:00:00	pos	2689500000	2	15000	pos
177	DENV1	3	acute dengue infection	secondary	DF	5	2008-04-26 09:00:00	1.875	45	2 days, 0:00:00	6:00:00	3 days, 21:00:00	pos	19515000	2	15000	pos
177	DENV1	3	acute dengue infection	secondary	DF	6	2008-04-26 15:00:00	1.875	45	2 days, 6:00:00	18:00:00	4 days, 3:00:00	pos	453900	2	15000	pos
177	DENV1	3	acute dengue infection	secondary	DF	7	2008-04-27 09:00:00	1.875	45	3 days, 0:00:00	6:00:00	4 days, 21:00:00	pos	253800	2	15000	pos
177	DENV1	3	acute dengue infection	secondary	DF	8	2008-04-27 15:00:00	1.875	45	3 days, 6:00:00	18:00:00	5 days, 3:00:00	neg	114165	2	15000	pos
177	DENV1	3	acute dengue infection	secondary	DF	9	2008-04-28 09:00:00	1.875	45	4 days, 0:00:00	6:00:00	5 days, 21:00:00	neg	BALD	2	15000	neg
177	DENV1	3	acute dengue infection	secondary	DF	10	2008-04-28 15:00:00	1.875	45	4 days, 6:00:00	18:00:00	6 days, 3:00:00	neg	25095	2	15000	pos
177	DENV1	3	acute dengue infection	secondary	DF	11	2008-04-29 09:00:00	1.875	45	5 days, 0:00:00	1 day, 0:00:00	6 days, 21:00:00	neg	BALD	2	15000	neg
177	DENV1	3	acute dengue infection	secondary	DF	12	2008-04-30 09:00:00	1.875	45	6 days, 0:00:00	1 day, 9:00:00	7 days, 21:00:00	neg	BALD	2	15000	neg
177	DENV1	3	acute dengue infection	secondary	DF	13	2008-05-01 18:00:00	1.875	45	7 days, 9:00:00	6 days, 15:00:00	9 days, 6:00:00	neg	BALD	2	15000	neg
177	DENV1	3	acute dengue infection	secondary	DF	14	2008-05-08 09:00:00	1.875	45	14 days, 0:00:00	0:00:00	15 days, 21:00:00	neg	FUS	FUS	FUS	FUS
178	neg		acute flavivirus infection	primary	DF	1	2008-04-24 09:00:00	1.5625	37.5	0:00:00	6:00:00	1 day, 13:30:00	neg	N/A	N/A	N/A	neg
178	neg		acute flavivirus infection	primary	DF	2	2008-04-24 15:00:00	1.5625	37.5	6:00:00	18:00:00	1 day, 19:30:00	neg	N/A	N/A	N/A	N/A
178	neg		acute flavivirus infection	primary	DF	3	2008-04-25 09:00:00	1.5625	37.5	1 day, 0:00:00	6:00:00	2 days, 13:30:00	neg	N/A	N/A	N/A	N/A
178	neg		acute flavivirus infection	primary	DF	4	2008-04-25 15:00:00	1.5625	37.5	1 day, 6:00:00	18:00:00	2 days, 19:30:00	neg	N/A	N/A	N/A	N/A
178	neg		acute flavivirus infection	primary	DF	5	2008-04-26 09:00:00	1.5625	37.5	2 days, 0:00:00	6:00:00	3 days, 13:30:00	neg	N/A	N/A	N/A	N/A
178	neg		acute flavivirus infection	primary	DF	6	2008-04-26 15:00:00	1.5625	37.5	2 days, 6:00:00	18:00:00	3 days, 19:30:00	neg	N/A	N/A	N/A	N/A
178	neg		acute flavivirus infection	primary	DF	7	2008-04-27 09:00:00	1.5625	37.5	3 days, 0:00:00	1 day, 0:00:00	4 days, 13:30:00	neg	N/A	N/A	N/A	N/A
178	neg		acute flavivirus infection	primary	DF	8	2008-04-28 09:00:00	1.5625	37.5	4 days, 0:00:00	6:00:00	5 days, 13:30:00	neg	N/A	N/A	N/A	N/A
178	neg		acute flavivirus infection	primary	DF	9	2008-04-28 15:00:00	1.5625	37.5	4 days, 6:00:00	18:00:00	5 days, 19:30:00	neg	N/A	N/A	N/A	N/A
178	neg		acute flavivirus infection	primary	DF	10	2008-04-29 09:00:00	1.5625	37.5	5 days, 0:00:00	10 days, 0:00:00	6 days, 13:30:00	neg	N/A	N/A	N/A	N/A
178	neg		acute flavivirus infection	primary	DF	11	2008-05-09 09:00:00	1.5625	37.5	15 days, 0:00:00	0:00:00	16 days, 13:30:00	neg	N/A	N/A	N/A	N/A
179	DENV1	1	acute dengue infection	secondary	DHF I	1	2008-04-28 09:00:00	2.125	51	0:00:00	6:00:00	2 days, 3:00:00	pos	18360000000	2	15000	pos
179	DENV1	1	acute dengue infection	secondary	DHF I	2	2008-04-28 15:00:00	2.125	51	6:00:00	18:00:00	2 days, 9:00:00	pos	13203000000	2	15000	pos
179	DENV1	1	acute dengue infection	secondary	DHF I	3	2008-04-29 09:00:00	2.125	51	1 day, 0:00:00	6:00:00	3 days, 3:00:00	pos	5110500000	2	15000	pos
179	DENV1	1	acute dengue infection	secondary	DHF I	4	2008-04-29 15:00:00	2.125	51	1 day, 6:00:00	18:00:00	3 days, 9:00:00	pos	2095500000	2	15000	pos
179	DENV1	1	acute dengue infection	secondary	DHF I	5	2008-04-30 09:00:00	2.125	51	2 days, 0:00:00	6:00:00	4 days, 3:00:00	pos	699300000	2	15000	pos
179	DENV1	1	acute dengue infection	secondary	DHF I	6	2008-04-30 15:00:00	2.125	51	2 days, 6:00:00	18:00:00	4 days, 9:00:00	pos	483000000	2	15000	pos
179	DENV1	1	acute dengue infection	secondary	DHF I	7	2008-05-01 09:00:00	2.125	51	3 days, 0:00:00	6:00:00	5 days, 3:00:00	pos	39870000	2	15000	pos
179	DENV1	1	acute dengue infection	secondary	DHF I	8	2008-05-01 15:00:00	2.125	51	3 days, 6:00:00	18:00:00	5 days, 9:00:00	pos	1897500	2	15000	pos
179	DENV1	1	acute dengue infection	secondary	DHF I	9	2008-05-02 09:00:00	2.125	51	4 days, 0:00:00	6:00:00	6 days, 3:00:00	pos	176850	2	15000	pos
179	DENV1	1	acute dengue infection	secondary	DHF I	10	2008-05-02 15:00:00	2.125	51	4 days, 6:00:00	18:00:00	6 days, 9:00:00	pos	170400	2	15000	pos
179	DENV1	1	acute dengue infection	secondary	DHF I	11	2008-05-03 09:00:00	2.125	51	5 days, 0:00:00	8 days, 23:30:00	7 days, 3:00:00	neg	44205	2	15000	pos
179	DENV1	1	acute dengue infection	secondary	DHF I	12	2008-05-12 08:30:00	2.125	51	13 days, 23:30:00	0:00:00	16 days, 2:30:00	neg	FUS	FUS	FUS	FUS	neg
180	DENV1	3	acute dengue infection	secondary	DF	1	2008-04-28 15:00:00	1.79167	43	0:00:00	19:30:00	1 day, 19:00:00	pos	127320000	2	15000	pos
180	DENV1	3	acute dengue infection	secondary	DF	2	2008-04-29 10:30:00	1.79167	43	19:30:00	4:30:00	2 days, 14:30:00	pos	63900000	2	15000	pos
180	DENV1	3	acute dengue infection	secondary	DF	3	2008-04-29 15:00:00	1.79167	43	1 day, 0:00:00	18:00:00	2 days, 19:00:00	pos	55665000	2	15000	pos
180	DENV1	3	acute dengue infection	secondary	DF	4	2008-04-30 09:00:00	1.79167	43	1 day, 18:00:00	6:00:00	3 days, 13:00:00	pos	3195000	2	15000	pos
180	DENV1	3	acute dengue infection	secondary	DF	5	2008-04-30 15:00:00	1.79167	43	2 days, 0:00:00	18:00:00	3 days, 19:00:00	pos	280800	2	15000	pos
180	DENV1	3	acute dengue infection	secondary	DF	6	2008-05-01 09:00:00	1.79167	43	2 days, 18:00:00	6:00:00	4 days, 13:00:00	pos	BALD	2	15000	neg
180	DENV1	3	acute dengue infection	secondary	DF	7	2008-05-01 15:00:00	1.79167	43	3 days, 0:00:00	18:00:00	4 days, 19:00:00	pos	BALD	2	15000	neg
180	DENV1	3	acute dengue infection	secondary	DF	8	2008-05-02 09:00:00	1.79167	43	3 days, 18:00:00	6:00:00	5 days, 13:00:00	neg	BALD	2	15000	neg
180	DENV1	3	acute dengue infection	secondary	DF	9	2008-05-02 15:00:00	1.79167	43	4 days, 0:00:00	18:00:00	5 days, 19:00:00	neg	BALD	2	15000	neg
180	DENV1	3	acute dengue infection	secondary	DF	10	2008-05-03 09:00:00	1.79167	43	4 days, 18:00:00	9 days, 0:00:00	6 days, 13:00:00	neg	BALD	2	15000	neg
180	DENV1	3	acute dengue infection	secondary	DF	11	2008-05-12 09:00:00	1.79167	43	13 days, 18:00:00	0:00:00	15 days, 13:00:00	neg	FUS	FUS	FUS	FUS
[truncated: 1,400 more rows]
